# Supplementary material for: Distinct mechanisms of resistance to fulvestrant treatment dictate level of ER independence and selective response to CDK inhibitors in metastatic breast cancer
Source: Breast Cancer Res. 2021 Feb 18;23:26. doi: 10.1186/s13058-021-01402-1 (PMC7893923; doi:10.1186/s13058-021-01402-1)
Supplement: Supplementary file 1 — Additional file 1. Table showing normalized gene expression data from parental and fulvestrant-resistant CAMA-1, MCF7, T47D and HCC1428 cell lines. [file 13058_2021_1402_MOESM1_ESM.xlsx]

## Sheet: GE data CAMA-1
Normalized gene expression data for CAMA-1
ILLUMINA_PROBE	REFSEQ_ID	ENTREZ_GENE_ID	GENE_SYMBOL	CAMA-1_parental_ctrl_1.AVG_Signal	CAMA-1_parental_ctrl_2.AVG_Signal	CAMA-1_parental_ctrl_3.AVG_Signal	CAMA-1_parental_ctrl_4.AVG_Signal	CAMA-1_parental_24h_1.AVG_Signal	CAMA-1_parental_24h_2.AVG_Signal	CAMA-1_parental_24h_3.AVG_Signal	CAMA-1_parental_24h_4.AVG_Signal	CAMA-1_FR_24h_1.AVG_Signal	CAMA-1_FR_24h_2.AVG_Signal	CAMA-1_FR_24h_3.AVG_Signal	CAMA-1_FR_24h_4.AVG_Signal
ILMN_3241953	NM_033110.1	87769	A2LD1	8.132400505	8.053997539	7.981855507	7.990275318	8.760907527	8.76534843	8.774766638	8.541919008	7.963917962	7.891752115	7.744497506	7.75523945
ILMN_1755321	NM_015665.4	8086	AAAS	7.324889791	7.224582495	7.264707187	7.236654291	7.149583537	7.215309723	7.190329414	7.125828783	7.250442443	7.157193309	7.131412511	7.156763676
ILMN_1698554	NM_023928.3	65985	AACS	6.948967548	6.954367329	7.049104689	7.006342911	7.141198767	6.831328781	7.020117674	6.973132517	6.999586293	6.916366766	7.09343658	6.882951117
ILMN_2061446	NM_020792.3	57552	AADACL1	8.27710743	8.283735221	8.471129325	8.445573601	8.511835656	8.90400081	8.6301619	8.577356314	8.47226477	8.314404695	8.486195067	8.500288591
ILMN_1676336	NM_020792.3	57552	AADACL1	7.836181675	7.512476586	7.819983611	7.737010678	7.946749572	7.443280914	8.046336078	7.973592909	7.613953703	7.992675541	7.987014397	7.846380483
ILMN_2270015	NM_016228.3	51166	AADAT	6.928587066	7.117060192	6.985183895	7.0570278	7.014546107	7.119393531	7.093280221	6.96594932	7.314567837	7.231308556	7.144820346	7.172775514
ILMN_3237396	NM_024666.3	79719	AAGAB	9.686287609	9.551201836	9.495272636	9.606489051	9.638382151	9.435938567	9.655129074	9.677395836	9.060416011	9.275045238	9.296204317	9.313741965
ILMN_1653165	NM_001087.3	14	AAMP	8.795274404	8.827667889	8.661711127	9.117205162	8.826737233	8.91072187	8.735865007	8.627288733	9.021986836	8.940207869	8.910324028	8.928320278
ILMN_1662364	NM_001605.2	16	AARS	12.1912144	12.08717407	12.15662383	12.01624175	11.70900582	11.91386178	11.87407342	11.72230805	12.48674479	12.58648986	12.75844227	12.60124198
ILMN_1674698	NM_020745.2	57505	AARS2	9.165891846	9.169742649	9.303609304	9.091171948	8.806291509	9.072085161	8.956995505	8.941987474	9.201080738	8.998325277	8.909080927	9.155882779
ILMN_1700461	NM_025267.2	80755	AARSD1	8.686475665	8.852410905	8.90301175	8.848963702	8.584294724	8.64382986	8.823000946	8.57117014	8.626410297	8.364024314	8.485484389	8.282855836
ILMN_1784269	NM_181806.2	132949	AASDH	8.096724114	8.225216597	8.102589375	8.199010222	8.284622398	8.215680538	8.331558332	8.343905218	8.00514563	8.070175162	8.058161696	8.206561179
ILMN_1698189	NM_015423.2	60496	AASDHPPT	8.228998535	8.096724114	8.306722033	8.376280397	8.460289193	8.124400516	8.460497262	8.326641606	7.690185894	8.509929754	8.329204342	8.425569242
ILMN_1703743	NM_012138.3	26574	AATF	9.180811487	9.239474421	9.230120616	9.176068154	8.755762539	8.940993596	9.027516527	8.897480653	8.88547858	8.955179102	8.831469083	8.832678657
ILMN_1699334	NM_001080395.1	9625	AATK	7.214026666	7.252369295	7.301777847	7.260706935	7.246243703	7.394546724	7.365347848	7.14636298	7.399959745	7.299493781	7.315571664	7.301644344
ILMN_1805104	NM_000663.3	18	ABAT	8.064945347	7.940436937	8.022755624	8.018418862	8.135901633	8.280174549	7.991500872	8.224531369	7.724531588	7.552687539	7.508936454	7.655384747
ILMN_2404407	NM_000663.3	18	ABAT	7.389958234	7.451490555	7.426856809	7.746969059	7.823618814	8.093557007	7.510529204	7.469398431	7.326732376	7.119623856	7.348471456	7.220261263
ILMN_1766054	NM_005502.2	19	ABCA1	8.737971298	8.093557007	8.513118022	8.567736708	8.565859509	7.839627085	9.0387001	9.111111669	7.842604914	8.36557488	8.299438831	8.66058462
ILMN_1747627	NM_212533.2	20	ABCA2	7.290465875	7.265636611	7.35809819	7.456520341	7.202368743	7.446081673	7.327486178	7.24862022	7.26818172	7.271984918	7.153209493	7.245652527
ILMN_1758523	NM_001089.1	21	ABCA3	9.759412698	9.755006553	9.504280334	9.532325532	10.05293751	10.04557812	9.95044975	9.90931469	10.14288182	9.872359684	10.06931281	10.17239375
ILMN_1743205	NM_019112.3	10347	ABCA7	7.021278722	7.13179524	7.232816145	7.13476924	7.147856153	7.179484179	7.133556334	7.311836395	7.144323784	7.237006272	7.344466358	7.244869938
ILMN_1665730	NM_012089.1	23456	ABCB10	8.859479811	8.57849648	8.70114494	9.132226202	8.996402306	8.499035439	8.896731096	9.033347836	8.620352173	8.914759736	9.030407538	8.944279554
ILMN_2193980	NM_005689.1	10058	ABCB6	8.225874514	7.991759347	8.018418862	8.171510093	7.82458585	7.860757996	8.015021359	7.738482782	7.967557709	7.912364842	7.918603887	7.804595062
ILMN_1687840	NM_004299.3	22	ABCB7	9.062328441	9.084358239	8.90214324	8.789152136	8.994075904	9.031121665	8.940993596	9.087516676	8.678521973	8.655504606	8.675921053	8.997938461
ILMN_2343047	NM_019624.2	23457	ABCB9	7.635214585	7.535474463	7.802312144	7.544680887	7.658944785	7.631194521	7.783407542	7.794987632	7.893363424	7.885139318	7.874522808	7.884028227
ILMN_2343048	NM_019624.2	23457	ABCB9	9.006388638	8.959318953	9.070843587	8.897480653	9.444357721	9.577733575	9.482147654	9.304050315	9.490274486	9.417713301	9.512574163	9.657011297
ILMN_1776119	NM_033450.2	89845	ABCC10	7.112875247	7.010271853	6.953365358	6.979294854	6.994037707	7.038469105	7.060625686	7.172463513	7.478715429	7.255804725	7.146161329	7.391678373
ILMN_1713008	NM_145186.1	85320	ABCC11	7.184180104	7.137682825	7.29151055	7.239074338	7.522509346	7.644124506	7.654811432	7.681825914	8.104303108	8.157713247	8.003746139	7.929432409
ILMN_1788457	NM_005845.2	10257	ABCC4	7.462114503	7.286262955	7.576655155	7.626015611	7.786647326	7.738482782	7.808014289	7.885139318	7.024432718	7.265376883	7.038413135	7.022205778
ILMN_2194009	NM_005845.2	10257	ABCC4	7.46402453	7.433710615	7.426242946	7.589779963	7.933220301	7.845425442	7.7454545	7.864147755	6.945886234	7.105636177	7.183201639	7.134539267
ILMN_1706531	NM_005688.2	10057	ABCC5	9.846651893	9.991669226	9.985198699	9.744440322	11.09629019	10.73457754	10.94060211	10.88458037	9.407242055	9.535871775	9.33692246	9.693669896
ILMN_1651964	NM_001023587.1	10057	ABCC5	9.414170213	9.215630066	9.383845747	9.113728885	10.12044915	10.04806994	10.27525154	10.3915089	9.195265893	9.371232346	9.247152094	9.496834808
ILMN_3244070	NR_023387.1	730013	ABCC6P2	6.999586293	6.890885612	6.920149166	6.935508073	7.043202311	7.257642413	7.051991945	7.063671189	7.195137912	7.147430853	7.077947935	7.291062925
ILMN_1674032	NM_002858.2	5825	ABCD3	8.709632863	8.324491559	8.396275963	8.764636761	8.546816923	8.241394038	8.346810663	8.671649331	8.263642914	9.075176406	8.815272487	8.679804493
ILMN_2330267	NM_001040876.1	6059	ABCE1	9.882420973	9.298037587	9.707739601	9.923718193	9.043806539	8.650154932	9.341017268	9.360069245	8.346513733	9.32926131	9.092988588	8.915854587
ILMN_1676846	NM_001040876.1	6059	ABCE1	9.695561865	9.19970007	9.428383415	9.631233634	8.792049727	8.591983412	9.167213896	9.155482608	8.381221932	8.964026589	8.936516335	8.938473116
ILMN_2392635	NM_001025091.1	23	ABCF1	9.542774781	9.574936517	9.761420919	9.640946407	9.324232087	9.300884234	9.495764506	9.377254787	9.571967799	9.305431598	9.384562743	9.362721041
ILMN_1763875	NM_001025091.1	23	ABCF1	11.96781561	11.87796122	11.87566412	11.81266347	11.64396168	11.3898991	11.78144496	11.74605784	11.71370312	11.83068514	11.74735131	11.95709696
ILMN_1781999	NM_005692.3	10061	ABCF2	8.617722371	8.516556529	8.641861729	8.458157222	8.28110334	8.269936886	8.353406664	8.176164171	8.341418748	8.30596733	8.339921691	8.187311489
ILMN_1810085	NM_018358.2	55324	ABCF3	7.228614775	7.037374534	7.157943092	7.017692573	7.177399604	7.190848904	7.220582443	7.038688579	7.386627322	7.156006198	7.122103231	7.143261772
ILMN_2329927	NM_016818.2	9619	ABCG1	7.456898121	7.776763318	7.573638857	7.568061755	7.70578857	7.768057918	7.922040223	7.669537771	7.74495019	7.585588284	7.43906623	7.450797205
ILMN_1794782	NM_016818.2	9619	ABCG1	9.304693101	9.387100991	9.365010077	9.198001974	9.424107488	9.615092733	9.491221378	9.422862234	9.414170213	9.533711675	9.364327512	9.1841057
ILMN_1743371	NM_032604.2	84696	ABHD1	7.160966562	7.171782277	7.278094433	7.08655026	7.120936631	7.096416835	7.274340877	7.166511598	7.096356742	7.084434248	7.03153084	6.907713899
ILMN_2338268	NM_148916.2	83451	ABHD11	7.920556516	8.258992773	8.066004672	8.038668279	8.099252592	8.288041507	8.151995767	7.908118167	8.106468721	7.941924991	7.88748506	7.901384637
ILMN_1737475	NM_148912.2	83451	ABHD11	8.161106179	8.358145675	8.10683091	8.081781134	8.075901066	8.160048888	7.983671425	7.922975015	8.083086755	7.957460203	7.930260105	7.979074733
ILMN_1745116	NM_015600.3	26090	ABHD12	8.179040724	7.939513395	7.982920583	8.068789024	7.991060904	8.155958653	8.001367095	7.993948294	8.75447367	8.733235354	8.722607418	8.468951845
ILMN_2318685	NM_001042472.1	26090	ABHD12	7.469883535	7.75191958	7.617608514	7.667031331	7.847591718	7.807603508	7.738482782	7.627865794	8.245852147	7.974713997	8.06574624	7.938038734
ILMN_2245305	NM_001042472.1	26090	ABHD12	7.89432971	7.926687975	7.810427679	7.934546577	7.881170872	7.906412022	7.965517073	7.973325991	8.051568414	8.075901066	8.03798999	8.131824557
ILMN_2227533	NM_032750.1	84836	ABHD14B	6.993775111	6.954800022	6.859122263	7.054670516	6.917534392	7.073649953	7.055245554	7.04646705	7.347244868	7.273888824	7.236654291	7.349538668
ILMN_1769390	NM_198147.1	116236	ABHD15	7.53126604	7.604094311	7.605368395	7.575044524	7.917571387	7.868896616	7.782772207	7.728303535	8.269936886	7.997939307	8.110740636	7.930039472
ILMN_1723662	NM_152924.3	11057	ABHD2	7.107409596	7.274108809	7.23193539	7.29916863	7.173442289	7.193661369	7.276161636	7.251056285	7.263390339	7.158495581	7.26734852	7.24898447
ILMN_1801767	NM_138340.3	171586	ABHD3	8.176164171	8.341418748	8.346025217	8.314404695	8.670508255	8.320863264	8.461729084	8.509647551	8.641590462	8.757738014	8.582162309	8.534523502
ILMN_1655702	NM_016006.3	51099	ABHD5	8.607728665	8.666859181	8.589100926	8.590485627	8.443141646	8.583930078	8.504662894	8.660004096	8.784887377	8.655787935	8.737530276	8.746000637
ILMN_1719498	NM_173567.3	253152	ABHD7	9.232340575	9.317798788	9.357745084	9.185549435	9.920948421	9.719350828	9.582918739	9.906708594	9.688459791	9.7496003	9.92214744	9.685435972
ILMN_1712707	NM_024527.4	79575	ABHD8	8.082036709	8.195771308	7.996718084	7.959021261	8.217749819	8.5123067	8.210511604	8.114781886	8.201189811	8.080733335	8.295650943	8.137008537
ILMN_2329958	NM_001012751.1	10006	ABI1	8.983378432	8.421899036	8.625714322	9.056798367	8.907762862	8.685528482	9.382469699	9.374912755	8.960372987	9.651101216	9.556832684	9.426336888
ILMN_1775944	XM_001126750.1	10152	ABI2	7.470409965	7.428985694	7.404904825	7.540322581	7.281043511	7.246347277	7.413732002	7.253305752	6.765575852	6.915418121	6.970095534	7.078089949
ILMN_1724497	XM_001126750.1	10152	ABI2	8.491211355	8.289335594	8.360136423	8.497623542	8.363282798	8.594769102	8.368180782	8.300819273	8.213253465	8.274224382	8.368986989	8.332630964
ILMN_1720988	XM_001126750.1	10152	ABI2	7.129187178	7.157793571	7.035253292	7.06502077	7.115639858	7.173442289	7.326496002	6.974908979	6.961524938	7.112797074	7.196367047	7.006544886
ILMN_1713732	NM_005157.3	25	ABL1	9.227900604	9.061136508	9.094383615	9.114712924	9.246211157	9.403487161	9.44174469	9.19429763	9.412311133	9.1858606	9.158829042	9.410355098
ILMN_1785424	NM_006720.3	3983	ABLIM1	9.649551873	9.754534132	9.723489108	9.809376177	10.03142552	9.799779435	9.980666565	10.15110028	10.34634087	10.17179979	9.949843194	10.27783368
ILMN_1731610	NM_006720.3	3983	ABLIM1	6.916366766	7.073507501	7.090490383	7.121723101	6.91455974	6.930530379	7.077418197	6.943452539	6.996557096	7.054670516	6.936197408	7.118874645
ILMN_2396672	NM_001003407.1	3983	ABLIM1	7.942647626	8.339228263	8.211603133	8.117309594	8.368724268	8.398075409	8.349296712	8.28707653	8.504662894	8.578902494	8.532937951	8.1748508
ILMN_1758825	NM_032432.3	84448	ABLIM2	6.956316909	7.041449987	7.078150808	7.064661939	7.01068922	7.099285735	7.126224355	7.274612041	7.265820361	7.078534052	7.087963454	7.149214646
ILMN_1656940	NM_014945.2	22885	ABLIM3	7.308763129	7.243573883	7.304524731	7.22348723	7.496553426	7.379187728	7.514856049	7.458671544	7.463414839	7.389616713	7.403417711	7.342949356
ILMN_1672878	NM_001092.3	29	ABR	9.343424479	9.165381128	9.21273493	9.171682966	9.486965914	9.420732708	9.543694418	9.581303978	9.836154844	9.555148555	9.695561865	9.819080724
ILMN_1658083	NM_013375.2	29777	ABT1	7.346941824	7.535227156	7.48144507	7.492639151	7.35566383	7.189952024	7.418766776	7.501973289	7.364159174	7.337629037	7.275075045	7.344342961
ILMN_1802096	NM_032548.2	80325	ABTB1	8.014060653	7.723088872	7.629967086	7.755739509	8.252713679	8.526064507	8.226923187	8.43207582	8.156202938	7.888221471	8.017686449	8.229696063
ILMN_1738921	NM_001607.2	30	ACAA1	8.938136974	9.07110218	9.017407801	8.9901312	9.402283247	9.312096291	9.447117123	9.312096291	9.915226434	9.866639735	9.755006553	9.609098935
ILMN_1660199	NM_006111.1	10449	ACAA2	9.705884448	9.696704167	9.519521855	9.590116928	9.733324341	9.945766139	9.825631417	9.867998517	9.588019539	9.598779621	9.500468065	9.62666162
ILMN_2331636	NM_198836.1	31	ACACA	9.745108226	9.817293561	9.86103261	9.59153394	10.10309238	10.14157712	10.09240964	10.03430239	9.900877975	9.811801418	9.731457014	10.07954878
ILMN_1772123	NM_198839.1	31	ACACA	9.565069701	9.631449559	9.419080181	9.414170213	9.700715399	9.850885196	9.639625601	9.796351645	9.638382151	9.668023718	9.620420542	9.865281217
ILMN_1763852	NM_001093.3	32	ACACB	9.365010077	9.321669288	9.203793102	9.188279505	9.875854997	9.678115932	9.629349516	9.822025674	10.24645678	10.233048	10.24965036	10.49271946
ILMN_1687303	NM_025247.4	80724	ACAD10	7.825604389	7.716519747	7.719601017	7.672640316	8.257309105	8.179354292	8.380061861	8.220391872	8.448793191	8.31841356	8.484977928	8.436495018
ILMN_1761058	NM_032169.4	84129	ACAD11	7.960633335	8.027469253	8.020179361	7.754325677	7.930646279	7.894217526	8.129196453	7.863735929	8.090319412	7.913453733	7.945203855	8.131377011
ILMN_2225595	NM_014384.2	27034	ACAD8	8.301752245	8.365014015	8.317744983	8.2225457	8.506585679	8.460806851	8.476813427	8.534115699	8.66058462	8.721826507	8.493714174	8.437545275
ILMN_1775579	NM_014049.3	28976	ACAD9	10.14768829	10.03967442	9.965573924	9.617841911	9.720858663	9.773902726	10.05096417	9.721449393	10.23379821	9.945334094	9.887097364	10.09893217
ILMN_1778104	NM_000016.2	34	ACADM	9.217647322	9.448712056	9.580738883	9.203793102	9.615601868	9.065268559	9.529557834	9.417230799	9.393775911	9.930601635	9.8548366	9.894328346
ILMN_2053679	NM_000016.2	34	ACADM	9.742078148	9.665856224	9.637146687	9.531736437	9.619432269	9.881374326	9.820916719	9.614737814	10.05449443	10.16341445	10.04332536	10.13698855
ILMN_1806408	NM_001033859.1	37	ACADVL	11.0689717	10.75941802	10.73538509	10.92631675	11.02090843	11.20800202	11.18802192	10.98165718	11.78453384	11.80308937	11.8476376	11.77622945
ILMN_2352009	NM_000018.2	37	ACADVL	8.030273169	8.153302737	7.744497506	8.016967588	8.046562543	8.103922979	7.978422749	7.865837178	8.9074285	8.748984437	8.53873486	8.77338024
ILMN_3236270	NM_012287.4	23527	ACAP2	7.624588585	8.015558339	7.810248358	7.918127991	7.907484383	7.801698014	7.811415156	7.881170872	8.072037181	7.946749572	7.79080331	7.943427337
ILMN_1800008	NM_000019.2	38	ACAT1	10.89846988	11.11626273	10.70093123	10.8697866	10.79337978	10.62218546	10.94373969	10.9912157	11.15788942	10.79489344	10.61162518	10.799951
ILMN_1708672	NM_005891.2	39	ACAT2	10.38552056	10.8006136	10.63952974	10.71252786	9.716663954	9.646235215	9.643020808	9.44148099	10.44798824	10.25543936	10.09136398	9.999320759
ILMN_1665945	NM_022735.3	64746	ACBD3	10.26884606	9.645984758	9.81885088	10.17179979	10.00526664	9.536189312	10.38213224	10.34215136	9.815261118	10.3374134	10.45664395	10.25543936
ILMN_1693250	NM_145698.2	91452	ACBD5	7.14177405	7.393048031	7.205384693	7.255058793	7.097881487	7.162759886	7.040022256	7.045396007	7.179612561	7.337868945	7.158283499	7.046838072
ILMN_1684271	NM_032360.2	84320	ACBD6	9.857025671	9.788334814	9.675192625	9.558968604	9.629349516	9.570067251	9.652764682	9.664129377	9.653137783	9.39462389	9.512126125	9.486965914
ILMN_1769694	NM_001095.2	41	ACCN2	8.548470148	8.43590149	8.419690147	8.312181853	8.857554653	8.940487444	8.946567121	8.819758221	8.099982614	7.936142627	8.113004484	8.237630636
ILMN_3187680	NM_032592.3	84680	ACCS	7.814955388	7.625749019	7.778098819	7.611184186	8.057398282	8.130411484	8.342150246	8.292958855	8.124098559	8.051286173	8.133195654	8.299805125
ILMN_1716480	NM_022914.2	65057	ACD	8.423857137	8.423857137	8.443459126	8.373248857	7.927024127	8.010730055	8.036642344	8.098839029	8.944630957	8.731228732	8.712804508	9.004583412
ILMN_3235340	NM_001010887.2	340485	ACER2	7.383294751	7.314854199	7.245652527	7.335499334	7.4267193	7.540322581	7.267510517	7.257244509	7.200661282	7.217775502	7.285204297	7.194270294
ILMN_3237774	NM_018367.5	55331	ACER3	7.611184186	7.83565948	7.722448947	7.599169737	7.551613681	7.582892402	7.660002312	7.791461818	7.423329409	7.448628438	7.395247067	7.622308113
ILMN_1699636	NM_014977.2	22985	ACIN1	8.161819173	8.356751263	8.043900021	8.17677155	8.031593694	8.192706081	8.011583412	8.202479922	8.03188698	8.112493721	7.909357898	8.187079841
ILMN_2371379	NM_198830.1	47	ACLY	11.17057106	11.17366777	11.4775463	11.31918606	11.20382209	11.57884486	11.36479072	11.44751256	11.05356279	11.50651239	11.38649627	11.61078356
ILMN_1749014	NM_001096.2	47	ACLY	9.855537695	9.779967989	9.458815268	9.657011297	9.668023718	9.828897944	9.503735716	10.04433537	9.80894986	9.826917853	9.464771377	9.47324446
ILMN_1750800	NM_002197.1	48	ACO1	10.33946145	10.03075403	10.00180787	10.07324184	10.28722409	10.13438525	10.30019009	10.45318831	10.0039704	10.28509238	10.36814847	10.56999228
ILMN_1654861	NM_001098.2	50	ACO2	8.835030006	8.952967169	8.832678657	9.033347836	9.14064217	9.185549435	9.063083048	8.833668733	9.011553502	8.742881011	8.881254399	8.823664666
ILMN_1715543	NM_001037161.1	641371	ACOT1	7.457188781	8.029147507	7.824071536	7.675144097	7.934998813	8.073758656	8.15164322	7.814828528	8.297255166	8.069187118	7.987707413	7.766576611
ILMN_1716237	NM_006821.4	10965	ACOT2	7.805460786	7.899759311	7.826438533	7.833849593	8.114119197	8.164796835	8.149794362	7.841556171	8.376280397	8.191160903	8.360136423	8.142072841
ILMN_1764321	NM_152331.2	122970	ACOT4	9.965573924	9.833127755	9.802298894	9.805329703	9.97348213	9.864279329	9.87278706	10.0185994	9.528816058	9.565525588	9.695194356	9.540349513
ILMN_1740265	NM_181864.2	11332	ACOT7	11.9733623	11.75826819	11.72322107	11.86354786	11.58392237	11.7406135	11.36587021	11.50243404	11.87053734	11.72734233	11.54695714	11.865127
ILMN_2332250	NM_007274.3	11332	ACOT7	9.920948421	10.2155148	9.932488498	10.01179751	9.612838648	9.660229665	9.697256732	9.57343001	9.864674442	9.771687373	9.817293561	9.686641813
ILMN_1679600	NM_005469.2	10005	ACOT8	7.501973289	7.466945998	7.377436137	7.430548728	7.717445436	7.648898963	7.528221229	7.62708003	7.898670309	7.74423915	7.824777398	7.688226526
ILMN_2367070	NM_001037171.1	23597	ACOT9	7.741900404	7.945903202	7.94322688	7.851901422	8.110259874	8.016967588	7.927868017	8.117058633	8.136156004	7.983993991	8.069408413	8.126048272
ILMN_1658995	NM_001033583.2	23597	ACOT9	8.101590726	8.520126764	8.334294741	8.298406757	8.595624497	8.463086185	8.526774645	8.692475322	8.657968275	8.429230134	8.52146853	8.171510093
ILMN_1750158	NM_007292.4	51	ACOX1	8.36557488	8.250439601	8.225444612	8.242092271	8.616515395	8.631954046	8.53242762	8.755762539	8.623793719	8.675562619	8.743974018	8.686819846
ILMN_1685703	NM_003500.2	8309	ACOX2	7.081974417	7.075985007	6.987115044	6.968034288	6.857102674	6.79289959	6.828590965	6.714590349	6.551262062	6.643374971	6.608300071	6.607919849
ILMN_1743396	NM_003501.1	8310	ACOX3	7.654263672	7.769176663	7.92237865	7.600976623	7.999392362	8.090541723	7.936653838	8.092206909	8.111523815	7.993948294	8.00400805	8.044080408
ILMN_1669633	NM_007099.2	52	ACP1	9.556296628	9.879243671	9.723054049	9.537999924	9.340556261	9.375393761	9.476318495	9.469108593	9.528271638	9.228172699	8.983095928	9.223119865
ILMN_2344956	NM_001040649.1	52	ACP1	11.55656641	11.6886647	11.76815785	11.84014769	11.52429831	11.50243404	11.41956523	11.4276884	11.6200145	11.44030184	11.59337945	11.41599997
ILMN_2104830	NM_001610.1	53	ACP2	8.159233585	7.995598709	8.128339289	8.122362117	8.19655295	8.197767122	8.262571279	8.30862299	8.226271047	8.313261726	8.133054852	7.922716402
ILMN_2234343	NM_016361.2	51205	ACP6	8.245527988	8.283968522	8.115139913	8.138059285	8.708678353	8.73352721	8.943415322	8.735865007	9.384915173	9.195681508	9.119229064	9.306765544
ILMN_1716832	NM_174917.1	197322	ACSF3	7.03888059	7.1266033	7.024432718	6.973015386	7.188258484	6.856145366	7.012348543	7.018307021	7.075175336	6.894274529	7.043495434	6.949095988
ILMN_1684585	NM_001995.2	2180	ACSL1	9.082896547	8.97654293	8.995223883	9.341636458	9.514237679	9.705725684	9.404435902	9.653137783	10.08724536	10.08582031	10.44798824	10.07989007
ILMN_2360705	NM_203372.1	2181	ACSL3	10.61099528	10.54983471	10.40728476	10.56904102	10.66296472	10.71498728	11.16272238	11.08503421	10.8046312	10.799951	10.68476527	10.66166588
ILMN_1654414	NM_004457.3	2181	ACSL3	7.227354093	7.379435554	7.252745843	7.177909821	7.352251812	7.163717092	7.545914329	7.148324042	7.257136999	7.307007678	7.414081397	7.274612041
ILMN_1666096	NM_004457.3	2181	ACSL3	8.737530276	8.458491101	8.930294114	9.128776697	9.360069245	9.334770041	9.236754011	9.334425705	8.225874514	8.980381245	9.071814948	9.067958906
ILMN_1683598	NM_004458.1	2182	ACSL4	6.951379143	7.058332732	7.042398104	7.12390515	6.806177099	6.81415432	6.770410181	6.78121806	6.722013745	6.860673584	6.834280153	6.772496693
ILMN_2336595	NM_001076552.1	55902	ACSS2	9.714872782	9.640946407	9.377254787	9.530351516	9.869624224	9.980666565	10.10609178	9.976975036	10.57838213	10.16573486	10.32598672	10.43074106
ILMN_1714197	NM_018677.2	55902	ACSS2	9.920719364	9.805329703	9.742078148	9.729128376	10.17929581	10.05206669	10.21499659	10.09136398	10.62726848	10.40655687	10.68817511	10.48974261
ILMN_1671703	NM_001613.1	59	ACTA2	7.255608365	7.090330528	7.184500491	7.071361531	7.142404247	6.99353398	7.157793571	7.106192307	8.206315994	8.192141385	8.200674032	8.288409783
ILMN_2152131	NM_001101.2	60	ACTB	13.57383651	13.51560991	13.4118274	13.44039684	13.57383651	13.51905016	13.64882829	13.604698	13.6590047	13.75336197	13.75848141	13.79197275
ILMN_1777296	NM_001101.2	60	ACTB	12.56464325	12.98984611	12.71195019	12.88264935	12.76840435	12.89508332	13.0210301	12.52360924	12.55634223	12.75542612	12.48447325	12.52594455
ILMN_2038777	NM_001101.2	60	ACTB	12.86434809	12.77670526	13.1416413	13.03885625	12.83907877	12.62969312	13.04821149	12.80864548	13.08007851	13.26735174	12.87887455	12.85318185
ILMN_2053178	NM_001614.2	71	ACTG1	14.10159493	13.99838328	14.05420238	13.94834807	13.87812086	13.98001548	13.93809646	14.11891837	13.96689924	13.85190029	13.79583776	13.86515233
ILMN_1704961	NM_001614.2	71	ACTG1	12.03618804	12.4736502	12.18606254	12.24382823	12.22984144	12.17083078	12.45603247	11.85723536	11.67105271	11.82706041	11.62596129	11.72322107
ILMN_1795325	NM_001615.3	72	ACTG2	7.522065953	7.665284036	7.631194521	7.35408802	7.743420717	7.584483026	7.876647704	7.762426556	8.358786124	8.302319051	8.204655258	8.392932584
ILMN_1749297	NM_177989.2	86	ACTL6A	11.45160471	11.68392361	11.57435132	11.64966306	11.3517415	11.10518436	11.19083212	11.20478937	10.92280514	11.58392237	11.54831042	11.38152511
ILMN_2328280	NM_004301.3	86	ACTL6A	10.90639083	11.02692175	11.05162293	10.9473323	10.86668007	10.81689645	10.64609874	10.58553345	10.60083004	10.85679899	10.93488356	10.97423388
ILMN_2232177	NM_001102.2	87	ACTN1	9.534031634	9.509053674	9.214654496	9.374135291	9.329512704	9.62666162	9.461142779	9.345319636	9.7496003	9.695561865	9.596915395	9.967056181
ILMN_1725534	NM_004924.3	81	ACTN4	9.123081059	8.955395343	9.167213896	9.137495839	9.247152094	9.493296872	9.325199076	9.489848763	9.642024428	9.468300851	9.405564634	9.551201836
ILMN_1798254	NM_018477.2	55860	ACTR10	10.08724536	9.903012051	10.24965036	10.03359232	10.23439114	10.19309162	10.28952327	10.15522681	9.86690257	10.39812267	10.29023662	10.20779648
ILMN_1792314	NM_005736.2	10121	ACTR1A	9.870914411	9.794245105	9.883754902	9.780451185	9.945334094	10.12003176	10.24383685	10.10159361	10.23851222	10.13080992	10.11889566	10.14229983
ILMN_1695821	NM_005735.2	10120	ACTR1B	8.0341161	7.941924991	8.030273169	7.975009328	8.24685316	8.221194616	8.196904526	8.437015455	8.802723465	8.679474469	8.743342955	8.744335029
ILMN_2388605	NM_001005386.1	10097	ACTR2	11.04850867	11.55335714	11.21969068	11.34578278	11.32315612	11.3517415	11.38735123	11.32543027	11.27369421	11.16814433	11.1613763	11.31698573
ILMN_1657153	NM_005721.3	10096	ACTR3	8.99669662	8.807949911	8.949344662	9.378927725	9.644979431	9.532325532	8.924337167	9.341636458	9.082896547	9.371525104	9.725727526	9.330258106
ILMN_1652594	NM_024855.3	79913	ACTR5	8.353117265	8.25766174	8.117058633	8.139708915	8.168665099	7.872423098	8.037742411	8.030273169	8.231118436	8.237968999	8.184266903	8.256302585
ILMN_1697585	NM_022496.3	64431	ACTR6	10.25021787	10.1990355	10.22022353	10.56063949	10.50971464	10.25283334	10.61462335	10.53828789	10.35561538	10.628101	10.7964842	10.42576979
ILMN_1689162	NM_022899.3	93973	ACTR8	7.078220205	7.10711662	7.287474142	7.135961639	7.118959755	7.10307165	7.262605103	7.09432159	7.141953843	7.145266799	7.191470861	7.461130703
ILMN_1815392	NM_138289.2	139741	ACTRT1	7.466716022	7.262838088	7.461289531	7.309802828	7.27572598	7.527977366	7.659485777	7.573638857	7.466945998	7.491824242	7.193248376	7.692681053
ILMN_1760490	NM_001105.2	90	ACVR1	9.114209013	9.049516691	8.931464119	8.996402306	9.616712401	9.396585517	9.628104648	9.740871921	9.611660587	9.705884448	9.698116705	9.518406096
ILMN_2243308	NM_004302.3	91	ACVR1B	9.677018734	10.01497869	9.748470458	9.716663954	10.21075413	10.06462287	10.10706011	9.951003435	10.39635967	10.13981736	10.17482459	10.30161622
ILMN_2152711	NM_001616.3	92	ACVR2A	7.782487853	7.443440891	7.455330508	7.695796904	7.657422784	7.500138382	7.82144045	7.760075206	7.311836395	7.740651026	7.799956988	7.659862495
ILMN_1683883	NM_000666.1	95	ACY1	8.156737388	8.307301009	8.168343181	8.31750668	8.46813933	8.472610022	8.372734058	8.329952818	8.565384305	8.45496054	8.697732821	8.304111708
ILMN_2319825	NM_001107.3	97	ACYP1	8.497881369	8.527088716	8.423857137	8.319747979	7.945775062	8.449805655	7.958396693	8.255665482	8.220577607	8.093333575	8.030273169	8.07075103
ILMN_1694233	NM_001107.3	97	ACYP1	9.342680517	9.276896738	9.272576601	9.284475267	8.672428171	8.64500592	8.690392301	8.64500592	8.859479811	8.97542183	8.908689536	9.049516691
ILMN_1686432	NM_203488.1	97	ACYP1	7.166068658	7.059397462	6.979002114	7.119193263	6.820963932	6.83798738	6.920958988	6.871180783	6.948406949	7.030461889	7.022873777	7.022722894
ILMN_2158705	NM_138448.2	98	ACYP2	7.594406721	7.635214585	7.821118961	7.64397665	7.900014823	7.825292097	7.903395645	7.808170072	8.28707653	8.192706081	8.071881166	8.054258627
ILMN_1803686	NM_000022.2	100	ADA	7.968961637	8.027699804	7.904302244	7.914924435	7.653492875	7.726991931	7.667765132	7.783023755	6.995569314	6.958748735	6.874978889	6.909391503
ILMN_1725043	NM_001012969.1	161823	ADAL	7.63026931	7.736880157	7.666098993	7.758360481	7.831561237	7.708081679	7.492857023	7.848159075	7.554548947	7.55718873	7.65786648	7.678990204
ILMN_1718946	NM_001110.2	102	ADAM10	7.715469228	7.909176657	7.828353586	7.81305389	7.919756001	7.759667186	8.059123781	7.716075206	7.728052469	8.132570674	7.94971059	7.604745946
ILMN_2384544	NM_003815.3	8751	ADAM15	8.865881089	8.889217982	8.921710047	8.774766638	8.562349287	8.664861455	8.733235354	8.480653699	9.464356646	9.257870546	9.480741336	9.047440234
ILMN_1756920	NM_207195.1	8751	ADAM15	12.40499942	12.30082356	12.28980969	12.17689556	11.89149931	12.18022465	12.20341561	12.02165843	12.76840435	12.95046623	12.79883607	12.7336846
ILMN_1751500	NM_207195.1	8751	ADAM15	7.181278503	7.124335373	7.148151145	7.176121276	7.013972473	6.952453553	7.091833097	7.136787122	7.340442989	7.252549066	7.373587315	7.342749398
ILMN_1806841	NM_145004.5	203102	ADAM32	6.968132235	6.946372949	6.932246647	6.896383268	7.134063804	7.249266131	7.142404247	7.077091286	7.072119738	6.998318506	7.008634787	7.10307165
ILMN_1727524	NM_003816.2	8754	ADAM9	7.342279165	7.492243373	7.539372097	7.343446021	7.635985053	7.183698893	7.445984044	7.310220133	7.35655849	7.377062999	7.292363049	7.408686389
ILMN_1673566	NM_006988.3	9510	ADAMTS1	6.755543245	6.707971975	6.769049682	6.747328316	6.664051845	6.561211407	6.71342226	6.714207045	8.77338024	8.573179466	8.566230272	8.620058132
ILMN_1793040	NM_213604.1	339366	ADAMTSL5	7.057535835	7.027676031	7.095566866	7.068481649	7.286060529	6.977745862	7.04884975	7.109457725	7.023484914	7.015165242	7.049238678	7.036226373
ILMN_1763000	NM_018404.2	55803	ADAP2	7.47274282	7.461448342	7.462578342	7.388846489	7.593454619	7.654263672	7.627865794	7.661936251	7.065501226	7.023691156	6.866362786	6.893823295
ILMN_1776777	NM_001111.3	103	ADAR	12.24056358	12.15662383	12.36265152	12.00923554	12.22102214	12.31365315	12.44289427	12.49263334	12.30313088	12.3158164	12.2244024	12.48674479
ILMN_2320964	NM_015840.2	103	ADAR	9.527068967	9.432634389	9.532325532	9.4286401	9.577371421	9.605476555	9.773028733	9.507493387	9.588974297	9.545272638	9.470693848	9.601459378
ILMN_2319326	NM_015833.2	104	ADARB1	6.828827035	7.077418197	6.968132235	7.031267261	6.981719107	6.934722889	6.944242358	7.025685523	7.191352413	7.16694637	6.968188695	7.010109573
ILMN_1679797	NM_001112.2	104	ADARB1	8.425569242	8.486874431	8.451574213	8.330974226	8.744335029	8.611502542	8.704890288	8.81724175	8.781546924	8.715961304	8.649386248	8.905872535
ILMN_1806275	NM_138422.1	113179	ADAT3	7.425825169	7.247848733	7.437126179	7.401001505	7.469883535	7.578455722	7.395247067	7.455672439	7.630568558	7.25356199	7.231437209	7.448416999
ILMN_1698777	NM_020421.2	57143	ADCK1	7.077612599	7.172212464	7.26107473	7.127604393	7.349200714	7.223136763	7.33689212	7.222512856	7.450923369	7.311836395	7.275363765	7.189526108
ILMN_1663132	NM_052853.3	90956	ADCK2	10.27783368	10.18047611	10.20357559	10.15149101	10.2115294	10.34051776	10.35021434	10.15306683	10.03142552	10.02484324	9.894023153	9.8878291
ILMN_1700349	NM_024876.2	79934	ADCK4	7.269093943	7.342550301	7.372825891	7.348317414	7.436344264	7.392834296	7.393435936	7.409871189	7.484023704	7.489461852	7.400351774	7.265984404
ILMN_1761309	NM_174922.3	203054	ADCK5	7.288614186	7.308651201	7.20639903	7.186987765	7.393590383	7.280910858	7.332494915	7.379435554	7.411380483	7.459671775	7.386229821	7.436907219
ILMN_2120555	NM_021116.1	107	ADCY1	6.875292285	6.853436819	6.840665902	6.841380677	6.717339184	6.634924574	6.712865366	6.74158024	7.157687482	7.129495284	7.147580435	7.117364664
ILMN_1676893	NM_004036.3	109	ADCY3	9.959793479	10.1488083	9.977789357	9.992748607	9.2863868	9.154826715	9.263081133	9.249238157	8.830141848	8.840277535	8.656654389	8.784442146
ILMN_2311674	NM_020983.2	112	ADCY6	8.147327053	8.087309547	8.018745434	8.089541052	8.424657184	8.852410905	8.403962568	8.336194556	8.294512772	8.222084367	8.128339289	8.196904526
ILMN_1685156	NM_020983.2	112	ADCY6	8.891178252	9.005151526	8.898258848	8.96931255	9.541508064	9.489168189	9.637897111	9.659047575	9.534997699	9.278093968	9.412311133	9.498935746
ILMN_1654287	NM_001116.2	115	ADCY9	7.641626225	7.622806657	7.726165697	7.696971698	7.293836702	7.589173977	7.451989133	7.541449016	7.440610912	7.358804143	7.283856042	7.360948014
ILMN_2356786	NM_001119.3	118	ADD1	7.495010743	7.263963968	7.364159174	7.301942424	7.503548301	7.470707675	7.626452279	7.37155712	7.394700195	7.238554734	7.252225462	7.449801529
ILMN_1759252	NM_176801.1	118	ADD1	11.53390932	11.30812056	11.17366777	11.45160471	11.59106927	11.46870905	11.68720288	11.64302415	11.28707919	11.29600994	11.40608965	11.54044435
ILMN_1787378	NM_016824.3	120	ADD3	7.852164927	7.898523998	7.993784167	7.899226999	7.446081673	7.390461336	7.482358645	7.393435936	7.065323498	7.103277316	7.110850755	7.023778744
ILMN_1814526	NM_001121.2	120	ADD3	9.241270323	8.940993596	9.131388073	9.45232815	8.949585707	8.694868008	8.675104568	8.811982151	7.946872947	8.243779979	8.254684738	8.070175162
ILMN_2311278	NM_001121.2	120	ADD3	7.558083918	7.586592876	7.490714521	7.424995128	7.16694637	7.123362017	7.175097398	7.230679528	6.910809399	6.860842403	7.033107997	6.971796435
ILMN_1738604	NM_000671.3	128	ADH5	7.820219817	7.851459224	7.714754493	7.800330473	7.723616579	7.696462668	7.756793806	7.639556328	7.446338951	7.544482295	7.450923369	7.438056598
ILMN_1813975	NM_018269.1	55256	ADI1	6.998008157	7.050103312	6.986641885	7.323986974	7.327379286	7.036435198	7.045260569	7.210545696	7.243355856	7.268623402	7.435186017	7.097508616
ILMN_2096322	NM_015999.2	51094	ADIPOR1	8.744886634	8.385871458	8.769166413	8.544967909	8.384441002	8.642914885	8.676106586	8.514965296	8.378425787	8.699571065	8.644320302	8.480179072
ILMN_1688322	NM_015999.2	51094	ADIPOR1	9.351372146	9.421708044	9.323626319	9.219120591	9.355642029	9.356247051	9.42686729	9.2863868	9.30249202	9.294844487	9.0941091	9.404897376
ILMN_2224833	NM_024551.2	79602	ADIPOR2	9.568247436	9.670793077	9.610143414	9.506675325	9.257036791	9.279735462	9.698116705	9.400184812	9.402929338	9.266079541	9.314463609	9.296204317
ILMN_2358626	NM_001123.2	132	ADK	11.06115042	10.91592269	10.76304468	10.83362541	10.9773658	10.95755916	10.83012616	10.71017964	11.05937962	11.02917678	11.08877499	10.98985073
ILMN_1768062	NM_006721.2	132	ADK	7.157563197	7.420360286	7.320330327	7.19952316	7.340087761	7.195712754	7.560361115	7.254506177	7.528221229	7.445659671	7.205131486	7.296260079
ILMN_1801020	NM_001123.2	132	ADK	8.204883613	8.538922609	8.195771308	8.435151839	8.215680538	8.212436074	8.379249255	8.113004484	8.486676568	8.228510402	8.378021249	8.410357642
ILMN_1708934	NM_001124.1	133	ADM	7.407142824	7.512727033	7.419341687	7.330803967	7.346213196	7.505371733	7.485092682	7.300080699	7.45165869	7.271468631	7.312837587	7.514526284
ILMN_1657993	NM_181442.1	23394	ADNP	9.799084715	9.492570458	9.858170026	9.879535006	9.764433409	9.643020808	9.808436377	9.927721379	9.55735954	9.773902726	9.775104714	9.793496018
ILMN_2080751	NM_014913.2	22850	ADNP2	9.710635642	9.654645515	9.657810401	9.568618157	9.562213799	9.323626319	9.442174683	9.453299858	9.485270634	9.419080181	9.381195538	9.571113242
ILMN_1690352	NM_032804.5	84890	ADO	8.986072124	8.672428171	9.006129965	9.133588184	9.13951554	8.700421338	8.99277013	9.133588184	8.537656773	9.079044441	9.169352569	9.017407801
ILMN_1807372	NM_000675.3	135	ADORA2A	7.096416835	7.148692144	7.172611522	7.123032934	7.086064022	7.236213237	7.346941824	7.35791879	6.856398137	6.817578492	6.876465377	6.808099264
ILMN_1793959	NM_031284.3	83440	ADPGK	8.29103575	8.258502436	8.258992773	8.209306164	8.116769169	8.304111708	8.139708915	8.093822123	7.857486539	7.930456458	7.8100478	7.757653354
ILMN_1760335	NM_199162.1	113622	ADPRHL1	7.455672439	7.529774886	7.482358645	7.559975842	7.808645685	8.016694093	8.043900021	7.879390265	7.668762332	7.472103489	7.327803213	7.587061897
ILMN_1811480	NM_017825.1	54936	ADPRHL2	9.738319627	9.527068967	9.545518615	9.403487161	9.342680517	9.560758319	9.371525104	9.491780158	9.748912005	9.5918045	9.654244515	9.59153394
ILMN_3307926	NM_001619.3	156	ADRBK1	9.585543407	9.567807807	9.581303978	9.720858663	9.47508914	9.597263735	9.616322038	9.437340736	9.292489132	9.396585517	9.387100991	9.275822106
ILMN_2389013	NM_175573.1	11047	ADRM1	9.263081133	9.225931375	9.2863868	9.216898848	9.052619943	9.225417378	9.094383615	8.984070062	9.156668633	9.030407538	9.137495839	9.193606425
ILMN_1760143	NM_175573.1	11047	ADRM1	10.97886773	10.98820963	11.03995264	10.97806689	10.73013554	10.78962493	10.80321412	10.74087192	11.07682294	10.97073433	10.7855293	10.86350798
ILMN_1790757	NM_000026.1	158	ADSL	11.55335714	11.58251131	11.52854641	11.29724588	11.20689714	11.05937962	11.32437578	11.058581	10.82314588	10.96439647	10.86611361	11.00211178
ILMN_2092664	NM_001126.2	159	ADSS	10.20291966	10.05503157	10.31069911	10.30996513	9.76854975	9.54441622	9.969382204	9.869624224	9.998091112	10.27669788	10.24645678	10.23749321
ILMN_1778796	NM_001126.2	159	ADSS	8.311138872	8.487328369	8.592716774	8.701490145	8.289619631	8.622831543	8.018418862	8.110020738	8.456951906	8.641590462	8.767236666	8.499035439
ILMN_1803376	NM_153207.3	121536	AEBP2	7.831904469	7.640043162	7.822429343	7.905649344	7.615008657	7.639556328	7.607169019	7.769176663	7.709043134	7.603401579	7.61967124	7.694307736
ILMN_3240321	NM_022767.3	64782	AEN	7.904302244	7.452755206	7.60903908	7.729634338	7.438775222	7.482110939	7.299789559	7.462809797	7.331434722	7.50462357	7.393966991	7.377175819
ILMN_1712944	NM_001130.5	166	AES	10.56723645	10.39271347	10.67250136	10.46342935	10.68285592	10.97569395	10.76841676	10.85330176	10.73237351	10.59211408	10.64335928	10.43864945
ILMN_2333107	NM_198970.1	166	AES	9.280264114	9.442174683	9.263081133	9.375982741	9.373054143	9.474349442	9.612127429	9.377716578	9.572585792	9.332602099	9.172881249	9.140253089
ILMN_1701998	NM_198595.2	60312	AFAP1	7.868211402	7.9348585	7.809689683	7.998763599	8.111161237	8.083968564	8.024611123	7.930039472	7.653121657	7.672640316	7.714754493	7.935502179
ILMN_2129015	NM_005935.1	4299	AFF1	7.650736561	7.634258546	7.677785169	7.552273311	7.806034639	7.668762332	7.549306449	7.605513594	7.214026666	7.363110613	7.312426483	7.439468555
ILMN_1775235	NM_001025108.1	3899	AFF3	8.899802805	8.637901457	8.767236666	8.669847405	8.712380144	8.581117709	8.8609116	8.75905494	7.990105666	8.142420586	8.24796358	8.451842462
ILMN_1708502	NM_014423.3	27125	AFF4	9.514237679	8.767956652	9.406572383	9.665856224	9.540691829	9.083166554	9.625595614	9.822938189	8.66820956	9.553272368	9.578005413	9.880827382
ILMN_1705447	NM_001031805.1	172	AFG3L1	8.075061924	8.063775255	8.014386539	7.973325991	7.735800373	7.475130291	7.699655039	7.809084475	7.948176222	7.958777729	7.948029006	8.004512628
ILMN_2066124	NM_006796.1	10939	AFG3L2	10.35699659	10.57968741	10.4232504	10.36515775	10.49078671	10.28003648	10.60133903	10.23379821	10.68410952	10.61498124	10.40817474	10.41012907
ILMN_1707551	NM_001010982.2	125061	AFMID	7.594785894	7.954599394	7.637976061	7.819983611	7.692212362	7.506288537	7.760533674	7.625116303	8.099252592	7.997407584	8.09090317	7.780233316
ILMN_2402766	NM_017657.3	54812	AFTPH	8.700014824	8.961551852	8.908343379	8.952652441	9.116306269	9.178754721	9.049516691	8.964798876	8.833420803	8.899461458	8.872394778	8.757033917
ILMN_1767722	NM_203437.2	54812	AFTPH	7.138480701	7.23818593	7.183264178	7.07310042	7.307861087	7.181278503	7.192248423	7.200155125	7.156006198	7.193177396	7.262045032	7.13263853
ILMN_2342841	NM_203437.2	54812	AFTPH	8.443459126	8.341239041	8.406241152	8.987931051	8.851897363	8.946865931	8.906094489	8.810194043	8.425569242	8.766526921	8.946257427	8.540741417
ILMN_1802631	NM_000027.2	175	AGA	8.311449529	8.206561179	8.386708792	8.232924523	8.303813163	8.213080397	8.532627099	8.420973289	8.72609211	8.914295727	8.914295727	8.883712753
ILMN_2269136	NM_001042535.1	116988	AGAP3	7.670521001	7.678419857	7.653000525	7.739682064	7.553647723	7.825936324	7.784090379	7.647992952	7.995598709	7.823519463	8.047110276	8.102957787
ILMN_3242883	NM_001077686.1	728404	AGAP8	8.026328119	7.935502179	8.019988735	7.936142627	8.025357196	7.852922081	8.019839217	8.07434166	7.807168132	7.787835319	7.859932909	8.050556113
ILMN_2308689	NM_001035507.2	60509	AGBL5	8.792445438	8.81724175	8.724129765	8.544022414	8.761365399	8.671433148	8.723468117	8.84560358	8.769960459	8.605688777	8.511562126	8.588647558
ILMN_3181215	NM_004504.4	3267	AGFG1	7.147856153	6.950854465	7.211510663	7.222905002	7.086301853	7.226726228	7.068664362	7.377645226	6.762324895	6.897313043	6.984327308	7.090433218
ILMN_3260345	NM_001135189.1	3267	AGFG1	7.777714274	7.639340709	7.783023755	7.980151005	7.862241841	7.648184988	7.842120877	8.057110137	7.280910858	7.562112652	7.617370486	7.632637568
ILMN_2064917	NM_018046.3	55109	AGGF1	9.490576147	9.514665142	9.658608169	9.684053751	9.65209117	9.458815268	9.551759394	9.652764682	9.580435525	10.09391532	9.782888815	9.94323831
ILMN_1776153	NM_018046.3	55109	AGGF1	7.591051033	7.319357809	7.630568558	7.51207673	7.345210952	7.588071462	7.517689857	7.573210905	7.403744054	7.60274414	7.42192091	7.510408147
ILMN_2371825	NM_000645.2	178	AGL	9.969382204	10.01128457	9.925393472	10.27669788	10.09947143	9.770261996	10.4591037	10.55199946	9.627401647	10.00699081	10.11334368	10.02138256
ILMN_1664006	NM_000642.2	178	AGL	8.220954807	7.634492352	7.929682721	8.351165841	7.957243692	7.558083918	8.413136652	8.549776583	7.553647723	8.109027744	7.999565999	8.086101717
ILMN_1679520	NM_006411.2	10554	AGPAT1	8.14291474	8.174627129	8.077562399	8.126289412	8.09181882	8.228998535	8.184498507	7.950397257	8.201878373	7.94971059	7.976557823	8.098303221
ILMN_1732176	NM_006412.3	10555	AGPAT2	7.791461818	7.971671149	7.932723814	7.691810506	7.971671149	8.231118436	8.303342851	8.015021359	8.055696202	7.955082597	8.053656047	8.073758656
ILMN_1681081	NM_006412.3	10555	AGPAT2	7.550092615	7.825936324	7.637464619	7.756182007	7.837305616	7.799241465	7.692863746	7.812360239	7.840475193	7.82493329	7.754088455	7.813565091
ILMN_2377430	NM_001012727.1	10555	AGPAT2	9.10583886	8.951720955	8.909080927	8.973572246	9.074279569	9.131067763	9.133588184	9.291165173	9.366877982	9.178754721	9.180811487	9.295521692
ILMN_1740752	NM_178819.2	137964	AGPAT6	7.529954436	7.449801529	7.392834296	7.286394193	7.505371733	7.484917124	7.381976343	7.371886394	7.300480693	7.400351774	7.237897318	7.259242352
ILMN_1794875	NM_032717.3	84803	AGPAT9	8.983763472	8.685250233	8.999700441	8.851897363	8.865634304	8.676343934	8.918365362	8.928987008	6.974070367	7.041262698	6.948967548	7.09056554
ILMN_1698209	NM_003659.1	8540	AGPS	7.945017696	7.959653673	8.035642053	8.199327823	8.029479942	8.144819836	8.101952042	8.136156004	8.071881166	8.243592447	8.126048272	8.065107501
ILMN_3307841	NM_006408.3	10551	AGR2	10.53892416	10.44475505	10.708858	10.71017964	10.85212684	11.02356032	10.73013554	10.73141747	9.246211157	9.237882982	9.289216845	8.969998583
ILMN_1814151	NM_006408.2	10551	AGR2	7.248736904	7.175425797	7.316136689	7.326732376	7.185680251	7.344466358	7.221749506	7.274340877	6.976361344	7.000419222	6.995655235	6.91645037
ILMN_1770454	NM_198576.2	375790	AGRN	8.663650249	8.591478214	8.705214896	8.459498014	8.93517507	9.050815103	8.747640494	9.109141391	9.043806539	8.7912557	8.869927221	8.952967169
ILMN_1718071	NM_015239.1	23287	AGTPBP1	8.66514544	8.30862299	8.48309304	8.63502009	8.150335253	8.06477671	8.43207582	8.332973716	7.960633335	8.491211355	8.222084367	8.082794117
ILMN_1814327	NM_000685.4	185	AGTR1	6.667053336	6.601030424	6.712958885	6.653874027	6.738896161	6.6568753	6.777804996	6.687854344	7.229045657	7.34072159	7.428493338	7.155871651
ILMN_2341343	NM_004835.3	185	AGTR1	6.816200325	6.775134846	6.855994679	6.817578492	6.785490395	6.959328517	6.692714526	6.884375688	7.342550301	7.415935241	7.490916644	7.457767461
ILMN_1802458	NM_001040196.1	57085	AGTRAP	7.629967086	7.833039338	7.722840994	7.852523267	7.726991931	7.554874293	7.675375605	7.674936556	7.978422749	7.539372097	7.56627252	7.590485253
ILMN_2307656	NM_001040194.1	57085	AGTRAP	7.683928698	7.764126503	7.919039092	7.878762732	7.667914117	7.481550016	7.788612634	7.716519747	7.726165697	7.577955202	7.647992952	7.543402309
ILMN_1673529	NM_153373.1	85007	AGXT2L2	7.316455324	7.157193309	7.229325468	7.275802323	7.367080086	7.491665534	7.523822245	7.335869982	7.369776173	7.39128398	7.167079888	7.293836702
ILMN_1809139	NM_015446.3	25909	AHCTF1	9.207939936	9.303609304	9.482706733	9.17824804	9.111923589	9.004583412	8.796540976	9.089866744	8.672898384	9.097377193	9.114209013	9.224958168
ILMN_1747504	NM_015446.3	25909	AHCTF1	7.643687385	7.973325991	7.959540659	7.835340513	7.661327051	7.625336982	7.536222345	7.513669966	7.644766964	7.382543622	7.68311533	7.470531171
ILMN_1657862	NM_000687.1	191	AHCY	11.00125829	11.13392822	11.19894713	11.1045791	10.41396741	10.7450398	10.8837407	10.43581192	10.64824342	10.57248328	10.2790789	10.45576489
ILMN_1770412	NM_006621.4	10768	AHCYL1	11.95060401	11.94536153	11.88875542	11.76158032	11.95060401	11.85219825	11.84014769	11.90643931	11.94536153	12.04069213	11.87906627	11.99913081
ILMN_1712786	NM_015328.1	23382	AHCYL2	7.25356199	7.196227358	7.203322551	7.266750004	7.406293457	7.395360188	7.497130109	7.527601331	7.611184186	7.587446755	7.554053881	7.671692493
ILMN_1791006	NM_017651.3	54806	AHI1	7.138584116	7.362916059	7.198030468	7.198356635	7.172611522	7.272585932	7.226347643	7.062102279	7.502578042	7.413732002	7.419539734	7.475537276
ILMN_1714567	NM_001620.1	79026	AHNAK	9.557884291	9.521528794	9.62259584	9.456759545	10.07485728	10.05503157	9.736936289	10.29245853	9.299105881	9.393208312	9.269686112	9.614272737
ILMN_1792495	NM_001620.1	79026	AHNAK	6.98950009	7.166511598	6.930441673	7.012837925	7.152781713	7.121121112	7.111574934	7.087163663	6.998423445	7.008881249	6.888686027	6.855655886
ILMN_1752159	NM_024060.2	79026	AHNAK	7.337868945	7.331434722	7.357604785	7.461448342	7.430741898	7.29717674	7.414697073	7.514323497	7.281233657	7.126894411	7.290062173	7.317728254
ILMN_3243156	NM_138420.2	113146	AHNAK2	7.203966553	7.285404068	7.297067579	7.141498188	7.497802349	7.583934966	7.568386349	7.604490961	7.170670201	6.853071218	6.9724698	6.989929184
ILMN_1703617	NM_012111.1	10598	AHSA1	10.14229983	10.45375934	10.27002662	10.27278139	10.16863702	10.22722483	10.02047442	9.794245105	10.34381419	10.04981997	10.21817088	10.19086791
ILMN_1798308	NM_152392.2	130872	AHSA2	8.623429045	8.628887668	8.617288564	8.62613684	8.82955848	8.968459157	9.048093928	9.253692928	8.608422279	9.011245988	8.91259538	8.872394778
ILMN_3240117	NM_022831.2	64853	AIDA	10.73080211	10.60464496	10.79820932	10.87661977	10.80247274	10.72885841	10.61249626	10.79489344	10.61824416	10.60793871	10.58208551	10.67451626
ILMN_3246401	NM_031426.2	83543	AIF1L	12.42880035	12.38904215	12.51978391	12.31227944	12.23305579	12.09758249	12.25170341	12.27100949	12.33025474	12.23305579	12.1247769	12.23714631
ILMN_1770725	NM_031426.2	83543	AIF1L	9.849183636	9.825081213	9.720858663	9.734526393	9.635207147	9.643801006	9.696137651	9.461142779	9.676491155	9.418767619	9.597263735	9.579516958
ILMN_2313821	NM_145813.1	9131	AIFM1	10.65098978	10.56593222	10.61410982	10.67623567	10.87046028	10.77097189	10.7964842	10.63627569	10.71990642	10.74157232	10.54454624	10.68285592
ILMN_1717357	NM_004208.2	9131	AIFM1	7.929432409	7.958396693	7.929130558	7.866168024	8.305391467	8.421899036	8.219715963	8.033923453	8.120401192	7.916105772	7.977046898	7.836918867
ILMN_1668408	NM_145813.1	9131	AIFM1	8.639788915	8.6053558	8.551028372	8.595999994	8.661711127	8.641410553	8.63627913	8.80376885	8.724897157	8.465904694	8.504923438	8.493891466
ILMN_1667183	NM_145812.1	9131	AIFM1	7.061258851	7.012699395	7.035553533	7.104831453	6.959388801	7.278917735	6.92188853	7.026150479	6.978027412	6.957782299	6.945093801	6.953484095
ILMN_1797974	NM_016108.2	51390	AIG1	8.077788821	7.92237865	8.094058678	8.067107331	8.0341161	8.028874654	7.908324763	7.875172465	8.443141646	8.311912212	8.246165306	8.061121653
ILMN_1688625	NM_001624.2	202	AIM1	7.00256864	7.054069194	7.158080477	7.266881156	7.08707984	7.073748482	7.186201418	6.985905676	7.167079888	7.121813223	7.223906135	7.187600502
ILMN_1673252	NM_006303.3	7965	AIMP2	11.61810786	11.69081122	11.58251131	11.27983399	11.24658088	11.17646864	11.50043112	11.15788942	11.66977532	11.71484222	11.71143597	11.72615514
ILMN_2103841	NM_003977.1	9049	AIP	9.342391626	9.237141589	9.167922123	9.21273493	9.433417899	9.386137112	9.315168813	9.508561364	9.723054049	9.577371421	9.448712056	9.425904875
ILMN_1670542	NM_001625.2	204	AK2	11.18550979	11.30392113	11.21808852	11.29956693	11.0432112	11.12566724	11.1378653	11.02090843	11.53192968	11.28707919	11.41146279	11.32315612
ILMN_1716053	NM_001625.2	204	AK2	11.16616434	11.27167778	11.31800664	11.2059496	10.98513037	11.0341022	11.02216457	10.92483699	11.35008944	11.3417562	11.29223937	11.17168222
ILMN_1778173	NM_016282.2	50808	AK3	10.13698855	9.890054775	10.09478764	9.963056601	10.37647815	10.45257279	10.3365445	10.49731896	10.15064471	10.74563063	10.62055251	10.65907006
ILMN_2338038	NM_013410.2	205	AK3L1	8.894742899	8.785867316	8.941560897	8.921710047	8.61342299	8.504052656	8.931685421	8.610986792	8.437015455	8.74060482	8.830141848	8.724536704
ILMN_1764090	NM_203464.1	205	AK3L1	8.96360677	8.544967909	8.882540651	9.090225978	8.885213157	8.723468117	8.975816736	9.00853591	8.91912433	8.749447113	9.06398633	8.893212934
ILMN_1798249	NM_203464.1	205	AK3L1	7.716712477	7.989622134	7.861232099	7.711089436	7.749868087	7.813984437	7.5706299	7.404333498	7.848769393	7.721207216	7.77525339	7.648409356
ILMN_1712530	NM_003488.3	8165	AKAP1	7.349017549	7.519356335	7.409513136	7.623282345	7.390461336	7.398590651	7.079564783	7.201632881	7.415451933	7.281233657	7.377175819	7.149447374
ILMN_1718808	NM_007202.2	11216	AKAP10	6.934792465	6.966504298	7.061258851	7.025249214	7.024368442	7.01068922	7.032043522	7.007661969	7.092137653	6.993287146	7.036062589	6.989845192
ILMN_2293758	NM_016248.2	11215	AKAP11	8.64349511	8.340503965	8.655787935	8.90995247	8.419063533	8.25994518	8.653250663	8.948032219	8.173234392	8.344129877	8.686819846	8.495479318
ILMN_1693220	NM_016248.2	11215	AKAP11	8.432560273	7.681628467	8.145940295	8.243592447	8.033241827	7.331019028	8.392267185	8.433095488	7.270037371	7.933741399	8.129724002	8.186344557
ILMN_2396956	NM_007200.3	11214	AKAP13	7.414236187	7.423458838	7.452755206	7.326958828	7.565370975	7.148324042	7.488727079	7.595093339	7.580878105	7.500563071	7.494625215	7.551440651
ILMN_1741572	NM_005858.2	10270	AKAP8	8.186344557	8.283404183	8.206044386	8.03430707	8.298137737	8.085464492	8.046830434	8.045639546	7.966531984	7.835936703	7.94322688	7.912364842
ILMN_1768962	NM_014371.2	26993	AKAP8L	7.571368885	7.594406721	7.51711976	7.502160312	7.568061755	7.612962831	7.527601331	7.45165869	7.724361731	7.518052744	7.596717529	7.352905032
ILMN_1802799	NM_024595.1	79647	AKIRIN1	8.39913306	8.693264263	8.6445943	8.366225594	8.446633813	8.607728665	8.509929754	8.517489877	8.726360208	8.464691136	8.270816238	8.511835656
ILMN_1658337	NM_024595.1	79647	AKIRIN1	8.182299992	8.526064507	8.307301009	8.161106179	8.243779979	8.251174666	8.364024314	8.02874097	8.246541576	8.265041136	8.034723044	8.311912212
ILMN_2148847	NM_018064.2	55122	AKIRIN2	8.813050361	8.781546924	8.921969733	8.8429892	8.686819846	8.813325228	8.964391412	8.814194064	8.684930918	8.778735887	8.688552457	8.57849648
ILMN_1728047	NM_006066.2	10327	AKR1A1	9.820916719	9.830487478	9.916461417	9.578005413	10.08724536	10.05293751	9.974104793	10.04749749	10.68643574	10.49731896	10.76533666	10.67680952
ILMN_2380771	NM_153326.1	10327	AKR1A1	10.72150083	10.73381104	10.65683777	10.59684758	10.70152307	10.77857328	10.79880712	10.70368473	11.38735123	11.37539409	11.16616434	11.35674136
ILMN_1701731	NM_001628.2	231	AKR1B1	7.299493781	7.315927547	7.458504225	7.395247067	7.527804605	7.472944228	7.277743968	7.343446021	7.433611311	7.347743599	7.37867201	7.496975977
ILMN_1677043	NM_003689.2	8574	AKR7A2	11.78022273	11.84623316	11.81266347	11.7406135	11.76262704	11.99306752	11.84126713	11.81082625	12.32151918	12.22102214	12.44982675	12.51978391
ILMN_2145396	NM_012067.2	22977	AKR7A3	10.7405119	10.67183471	10.73141747	10.69259371	10.93238899	11.11433319	10.95449224	10.85935463	11.27263853	11.32193993	11.37232368	11.38574541
ILMN_1718483	NM_012067.2	22977	AKR7A3	7.503548301	7.743420717	7.476054354	7.435725259	7.611775836	7.580109296	7.594005048	7.543045744	7.878096293	7.561199337	7.540659674	7.555003183
ILMN_2388507	NM_001014432.1	207	AKT1	10.70152307	10.58031511	10.45514636	10.5421671	10.3826867	10.67623567	10.75513377	10.24866291	10.27606972	10.42848685	10.31818576	10.43581192
ILMN_2410909	NM_001014431.1	207	AKT1	10.18962939	10.25837759	10.30938881	10.36924399	10.32433021	10.37722463	10.59892716	10.49019505	10.32094944	10.34340338	10.15622342	10.18150636
ILMN_1726906	NM_032375.2	84335	AKT1S1	6.976540066	7.062855655	7.116614279	7.070497741	6.952615461	6.996056509	6.928539694	7.088609116	7.007763989	6.914901719	6.817715341	6.983718732
ILMN_2377240	NM_001012398.1	64400	AKTIP	10.61824416	10.53623653	10.5885104	10.6240625	10.72211931	10.6543147	10.58128062	10.56063949	10.76478287	10.84138194	11.03743508	10.85604107
ILMN_1665982	NM_022476.2	64400	AKTIP	8.709279606	8.847616458	8.945956736	9.155080554	8.964026589	8.737530276	8.917187367	9.026231831	8.926139114	9.064841096	9.176068154	9.165381128
ILMN_1782939	NM_000477.3	213	ALB	7.266750004	7.191470861	7.400505482	7.28882917	7.194980381	7.303693088	7.265199641	7.33748989	7.279204759	7.269489529	7.371135401	7.121532481
ILMN_1670870	NM_001627.2	214	ALCAM	10.683185	10.39374224	10.75755669	10.75217907	11.287983	11.30580412	11.06010144	11.25119657	10.82401997	11.64864385	11.60029903	11.62245592
ILMN_2051381	NM_153329.2	126133	ALDH16A1	7.603821411	7.454238417	7.450595156	7.371135401	7.184903106	7.20866064	7.343318984	7.299898515	7.561672103	7.462578342	7.506536886	7.426856809
ILMN_2302716	NM_002860.3	5832	ALDH18A1	9.416213788	9.518406096	9.267503963	9.249238157	9.280833626	9.416810614	9.493688759	9.540691829	9.386137112	9.252390112	9.079867141	9.208435809
ILMN_1793859	NM_000690.2	217	ALDH2	10.17482459	10.13080992	10.21817088	10.18485303	10.64824342	10.32027368	10.66763405	10.51511634	10.44386665	10.61162518	10.49436861	10.45836662
ILMN_1667564	NM_001031806.1	224	ALDH3A2	7.684992613	7.859685726	7.679222503	7.588471793	7.610357535	7.604094311	7.67106758	7.702097171	8.34502728	8.387586566	8.260324461	8.283968522
ILMN_1794825	NM_000382.2	224	ALDH3A2	9.285474814	9.476318495	9.254132924	9.436324482	9.362071155	9.587084219	9.501896284	9.56746578	9.759821455	9.962560446	9.643517838	9.706849094
ILMN_2401641	NM_001031806.1	224	ALDH3A2	9.031845637	9.097819085	8.958932261	8.854183642	8.928987008	9.096162477	9.106820967	9.0941091	9.510615639	9.510615639	9.350974751	9.291883926
ILMN_1761514	NM_000695.3	222	ALDH3B2	7.358804143	7.507230928	7.30956912	7.345753847	7.381976343	7.476844203	7.43620599	7.274776951	7.561199337	7.356279409	7.268049751	7.429703829
ILMN_2244841	NM_003748.2	8659	ALDH4A1	6.904107117	6.891285508	6.871321267	6.72650701	7.173145427	7.07553584	7.265046764	6.984920822	7.351236969	7.324474907	7.238411427	7.148151145
ILMN_1656368	NM_170726.1	8659	ALDH4A1	9.077556258	8.850562546	8.804362092	8.793481386	9.804782991	10.01794278	9.870914411	9.853085725	10.44859127	10.547472	10.5997483	10.48373921
ILMN_1696099	NM_003748.2	8659	ALDH4A1	7.461812559	7.178058269	7.215946456	7.154925421	7.676771626	7.897159332	7.991318324	7.765264216	8.506031017	8.185944821	8.275113234	7.949149112
ILMN_2406557	NM_170726.1	8659	ALDH4A1	7.527459803	7.521641266	7.444550294	7.471855642	8.088251334	8.480933959	8.173234392	8.082571673	8.708149292	8.637901457	8.608907168	8.717290853
ILMN_2372403	NM_001080.3	7915	ALDH5A1	8.18902987	7.846014344	8.051286173	8.568343023	8.628887668	8.337665606	7.96438708	8.248543375	7.882051178	7.734342465	8.081350281	7.787275079
ILMN_2372398	NM_001080.3	7915	ALDH5A1	8.846063565	8.510485688	8.873751383	8.895832143	8.775112453	8.718968444	9.015733665	8.828684255	7.814151756	8.549776583	8.415527566	8.536442282
ILMN_1785284	NM_005589.2	4329	ALDH6A1	9.073025151	9.21273493	9.08349156	9.210287792	9.558968604	9.603110554	9.407799063	9.563229073	9.938012702	9.733324341	9.762418417	9.855537695
ILMN_2096985	NM_005589.2	4329	ALDH6A1	7.898421814	7.777907545	7.804802186	7.949411785	8.268502234	8.224884391	7.885139318	7.999146529	8.501411676	8.332315883	8.276124871	8.236473963
ILMN_1687508	NM_001182.2	501	ALDH7A1	10.83072989	10.5843387	10.60198151	10.74623382	10.92993077	11.16814433	10.87168889	11.01056797	11.53630551	11.34453726	11.36723782	11.56704626
ILMN_1763461	NM_001182.2	501	ALDH7A1	10.16809919	10.3348889	10.23264877	10.26707458	10.41347561	10.26299801	10.19620498	10.37120599	11.23918619	11.0780447	10.85604107	10.7907248
ILMN_1761804	NM_000696.3	223	ALDH9A1	12.95046623	12.80864548	13.10515898	12.96799118	13.29691047	13.26157533	13.21576807	13.2434885	13.20500587	13.48783375	13.37691627	13.61334287
ILMN_1736700	NM_184041.1	226	ALDOA	12.08717407	12.42666417	12.16066561	12.20341561	12.21501176	12.40499942	12.50695786	11.92919515	12.52927315	12.37468741	12.60124198	12.37092003
ILMN_2251253	NM_184043.1	226	ALDOA	6.947421869	7.014388771	6.936424758	7.12593724	7.047226452	7.091086241	7.105038964	7.131412511	7.212271665	7.097310555	7.027676031	7.100619241
ILMN_1741148	NM_184043.1	226	ALDOA	11.96580268	12.03900573	11.91196977	12.01318098	11.72828874	11.9586466	11.98819826	11.90258276	12.39120277	12.32089727	12.2112267	12.34347861
ILMN_1755974	NM_005165.2	230	ALDOC	9.079438916	9.085473787	8.951925188	8.831469083	8.663650249	8.721469729	8.767956652	8.836398833	9.683060223	9.658140953	9.657810401	9.794245105
ILMN_1718093	NM_019109.3	56052	ALG1	7.150032582	7.489665756	7.478331184	7.412845023	7.386958346	7.461715171	7.285019299	7.29151055	7.487157506	7.578833073	7.529774886	7.350135644
ILMN_1666325	NM_001013620.3	144245	ALG10B	7.189952024	7.222808424	7.156006198	7.429936435	7.064588654	7.140601784	7.233993483	7.220744941	7.009230706	7.207740611	7.156555384	7.181605498
ILMN_1660856	NM_001004127.1	440138	ALG11	7.871551064	8.044803918	8.072785924	7.86492464	8.116125071	7.902434811	8.096724114	7.983993991	7.69499229	7.677067727	7.709043134	7.874300247
ILMN_1743995	NM_024105.3	79087	ALG12	7.082215052	7.07618281	6.933008385	7.015702726	7.010779839	7.138059797	6.987161669	6.897650664	6.999949279	6.904481689	7.029828309	7.015534366
ILMN_1761456	NM_018466.3	79868	ALG13	10.1780112	10.30673388	10.17929581	10.40728476	10.07757281	10.1939836	10.22361562	10.27002662	10.11258807	10.08090678	9.839421121	9.986294309
ILMN_1743635	NM_144988.2	199857	ALG14	9.003583124	9.022562564	8.801638203	8.911156463	8.90995247	8.850943156	8.770814844	8.764299042	8.791518796	8.523191434	8.24685316	8.594145049
ILMN_2191822	NM_144988.2	199857	ALG14	8.336907736	8.559326992	8.538419046	8.220577607	8.391761706	8.209627843	8.378425787	8.202236982	8.258992773	8.03745251	7.906766759	7.833039338
ILMN_1782084	NM_001015050.1	200810	ALG1L	7.327222077	7.597160173	7.363757184	7.248502579	7.520134624	7.506127444	7.33448336	7.463223542	7.929130558	7.782137248	7.544088121	7.717445436
ILMN_1711886	NM_005787.4	10195	ALG3	10.67183471	10.56999228	10.46535111	10.5849888	10.14446451	10.42029185	10.27278139	10.11107958	10.2986881	10.34148324	10.45164283	10.233048
ILMN_1664449	NM_013338.3	29880	ALG5	10.45966727	10.35750472	10.52627132	10.66357056	10.55353618	10.66510493	10.44599873	10.48524265	10.11334368	10.16231957	10.34783726	10.24346797
ILMN_1771411	NM_013339.2	29929	ALG6	9.022562564	8.948368108	9.162180826	9.073981928	8.983378432	8.763448425	8.981873769	8.924758179	8.030056827	8.705214896	8.731635371	8.793481386
ILMN_2365686	NM_001007027.2	79053	ALG8	9.109141391	9.464771377	9.17380129	9.094383615	9.06364989	9.124523814	9.19842294	8.93517507	8.987513868	8.936783084	8.778424123	8.868974994
ILMN_1685413	NM_024079.4	79053	ALG8	9.678115932	9.803140321	9.634196458	9.607136832	9.507493387	9.495272636	9.449003749	9.444357721	9.368442292	9.377562809	9.459290826	9.072085161
ILMN_1732809	NM_001077692.1	79796	ALG9	9.046316977	8.982279749	8.84529151	8.787871551	8.64382986	8.699388179	8.694500321	8.606503302	8.831775925	8.624900708	8.64349511	8.742881011
ILMN_1758038	NM_006020.2	8846	ALKBH1	7.676966214	7.889427302	7.892125657	7.807603508	7.872215607	7.568225961	7.963917962	7.810427679	7.711353108	7.688439159	7.75650295	7.61984948
ILMN_2375973	NM_006020.2	8846	ALKBH1	7.922532075	8.068325249	7.898523998	7.884178458	7.877424024	7.727599896	7.793968042	7.784806258	7.83565948	7.893022977	7.758662953	7.880196341
ILMN_1690252	NM_001001655.1	121642	ALKBH2	9.287110708	9.257596924	9.179191793	8.946865931	8.510485688	8.659645608	8.56745304	8.405852847	8.691189362	8.631954046	8.476813427	8.65296361
ILMN_1805673	NM_017621.2	54784	ALKBH4	7.654811432	7.589556025	7.650351707	7.589173977	7.705217661	7.773531566	7.807168132	7.814640141	7.628462309	7.447790759	7.44905948	7.678592393
ILMN_1657283	NM_017758.3	54890	ALKBH5	11.79369921	11.90643931	11.89428272	11.6544709	11.80956799	11.83744502	11.95709696	11.93524205	12.02744057	12.04258449	12.09614192	12.35852923
ILMN_1808792	NM_198867.1	84964	ALKBH6	9.51750897	9.579088672	9.491780158	9.405564634	9.477110426	9.345936318	9.531736437	9.470693848	9.569178142	9.497168041	9.557884291	9.797190385
ILMN_1761764	NM_032306.2	84266	ALKBH7	8.408089802	8.419291961	8.400740709	8.402799759	8.624364867	8.744886634	8.830350726	8.540741417	9.101445491	8.785496934	8.775562218	8.79034198
ILMN_1779190	NM_138775.1	91801	ALKBH8	7.122639591	7.1098975	6.994251596	6.966150106	7.019245997	6.931337941	7.090433218	6.995045764	7.083521876	6.931193725	6.914774981	6.98526816
ILMN_1797875	NM_001629.2	241	ALOX5AP	7.593454619	7.624863432	7.649797221	7.530179234	7.516402882	7.256986095	7.379435554	7.345606611	6.968034288	6.927079849	6.905272668	6.756265419
ILMN_1750256	NM_020919.2	57679	ALS2	8.998325277	9.134490752	9.014836743	8.986072124	9.165381128	9.4164319	9.314227483	9.423835292	9.135204703	9.278361175	9.256299518	9.386137112
ILMN_1800958	NM_001044385.1	65062	ALS2CR4	9.272285223	9.207474152	9.333855279	9.242573926	8.66514544	8.543639713	8.667596618	8.607728665	9.237882982	9.324693164	9.213971278	9.047044275
ILMN_1759670	NM_014324.4	23600	AMACR	7.77040952	7.889752174	7.721207216	7.731644195	8.167997115	7.992445555	7.990105666	7.915695371	8.256767256	8.014060653	7.884178458	7.890636381
ILMN_1788462	NM_001033059.1	262	AMD1	11.30479678	10.91138	11.39861652	11.52854641	11.49781642	10.98088644	11.59183367	11.65140739	10.2997392	10.91245976	10.81974561	10.65998073
ILMN_1667994	NM_001634.4	262	AMD1	9.180170741	9.466516597	9.402646722	9.187290207	9.720357651	9.506675325	9.496834808	9.356247051	8.869927221	8.657968275	8.898258848	8.632216949
ILMN_1788239	NM_152435.1	144193	AMDHD1	7.585588284	7.496553426	7.65196224	7.546426087	8.069610878	7.856356427	7.98565298	8.034522225	7.99892716	8.125254339	7.996181389	7.954599394
ILMN_1695759	NM_015944.2	51005	AMDHD2	7.441728301	7.36509759	7.535980608	7.483677143	7.386746293	7.310382841	7.571368885	7.549485896	7.652599784	7.717008037	7.582658361	7.47796464
ILMN_1723116	NM_001144.4	267	AMFR	9.675961971	9.715834183	9.765788654	9.906708594	9.299105881	9.538623131	9.494759802	9.329934436	9.280833626	9.648975696	9.703450281	9.421526284
ILMN_1666258	NM_001144.4	267	AMFR	7.183121229	7.243650042	7.169070152	7.316050682	7.078859569	7.086984339	7.160806263	7.055997098	7.098911122	7.153630054	7.134188076	7.082437552
ILMN_1660995	NM_000479.2	268	AMH	7.125323574	7.056567272	6.977893511	6.998524992	6.964568446	6.946743725	6.947684857	7.042306166	6.862264161	6.937882242	7.118476014	7.053706543
ILMN_1779374	NM_015365.2	9949	AMMECR1	9.143927279	8.918365362	8.870507441	8.973161798	9.009338214	8.739540309	8.949344662	9.025512233	8.485859893	8.511012935	8.673727423	8.596186028
ILMN_2394242	NM_001025580.1	9949	AMMECR1	7.37498207	7.510158089	7.470126026	7.400680518	7.481851085	7.374223122	7.369503126	7.491084256	7.206831714	7.233726078	7.279644008	7.294979081
ILMN_1727023	NM_031445.2	83607	AMMECR1L	8.708149292	8.731085465	8.700811095	8.694868008	9.004105552	8.731228732	8.704248464	9.115119621	8.773116783	8.60625492	8.753311031	8.828684255
ILMN_1792409	NM_133265.2	154796	AMOT	7.185680251	7.022601955	7.019795304	7.085130368	7.07142911	7.157193309	7.020822192	7.021577444	7.418227061	7.44966784	7.377645226	7.331019028
ILMN_1665331	NM_000481.2	275	AMT	7.008039742	6.864005332	7.006072445	6.887835953	7.09780987	7.076561233	7.239613803	7.177909821	7.316738596	7.203423378	7.160035774	7.368844288
ILMN_2294762	NM_004038.3	276	AMY1A	8.827155308	8.624571405	8.854937556	9.314755202	9.233807071	9.037080988	8.880572581	9.003816399	8.370649922	8.184840143	8.831260051	8.378181257
ILMN_1726327	NM_001008218.1	277	AMY1B	7.45246777	7.358226571	7.484408047	7.537720053	7.534322339	7.774742263	7.319357809	7.325692221	6.919179165	7.205384693	7.259749853	7.253421112
ILMN_1663313	NM_001008219.1	278	AMY1C	11.52231474	11.40195519	11.32437578	11.76090994	11.87276759	11.77622945	11.55524482	11.77064242	11.11561658	11.00125829	11.43506128	10.93488356
ILMN_1801303	NM_000699.2	279	AMY2A	7.347541647	7.283560683	7.251204023	7.384715552	7.777553852	7.541054786	7.696462668	7.845828731	7.46402453	7.676169365	7.69985281	7.645893999
ILMN_1801606	NM_001033569.1	51321	AMZ2	10.56664394	10.68285592	10.49207449	10.52047038	10.64504592	10.86668007	10.73141747	10.63531092	10.77857328	10.54062403	10.63700065	10.36569582
ILMN_1804812	NM_022662.2	64682	ANAPC1	8.653250663	8.919841494	8.919841494	8.877261124	8.490553284	8.709978799	8.520126764	8.531213396	8.569369946	8.4566111	8.388882643	8.763448425
ILMN_1659553	NM_022662.2	64682	ANAPC1	7.170441875	7.0562085	6.967357695	7.112875247	6.998735961	7.065892152	7.108945704	7.104266411	7.325234387	7.172775514	7.196227358	7.143484237
ILMN_1770378	NM_014885.3	10393	ANAPC10	9.457467684	9.635207147	9.614737814	9.647124157	9.409992924	9.204441296	9.351372146	9.341251052	8.938136974	9.224541016	9.208254114	8.792445438
ILMN_2343563	NM_001002246.1	51529	ANAPC11	9.318837871	9.566380606	9.434728712	9.300884234	9.232340575	9.215092965	9.047044275	9.257036791	9.031845637	8.90503554	9.011804777	8.777263207
ILMN_1722102	NM_001002246.1	51529	ANAPC11	11.17983633	11.02090843	10.96934047	11.08374657	11.11281414	11.31918606	10.96026119	10.99934824	11.06621838	10.86668007	10.82401997	10.88242143
ILMN_1793894	NM_015391.2	25847	ANAPC13	11.68638278	11.55219885	11.57764786	11.71143597	11.73008755	11.71370312	11.92260782	11.90531329	11.66217567	11.89084641	11.74510495	11.89299316
ILMN_1802973	NM_013367.2	29945	ANAPC4	9.387603366	9.405229767	9.377562809	9.285474814	9.256299518	9.121880551	9.493022608	9.410355098	8.950072925	9.033347836	8.974296416	9.182572631
ILMN_1723177	NM_016237.3	51433	ANAPC5	10.09136398	10.23076381	10.19774992	10.02397885	9.8878291	9.98130469	9.909914379	9.809376177	10.28843585	10.0467516	9.865979884	10.19774992
ILMN_2199284	NM_016238.1	51434	ANAPC7	7.919756001	8.220954807	7.890399267	7.884515503	7.84278403	7.69985281	7.71937513	7.696854887	7.964616383	7.919756001	7.722840994	7.763552331
ILMN_1696974	NM_001097577.1	283	ANG	7.333277024	7.391130146	7.407983198	7.529099419	7.212702591	7.347123481	7.496553426	7.335638673	7.413942665	7.385255004	7.468460318	7.569867757
ILMN_1760727	NM_001097577.1	283	ANG	8.581406613	8.405576759	8.486195067	8.429790014	8.174339	8.407617028	8.217984831	8.292472107	8.778140554	8.47391595	8.660839506	8.579560704
ILMN_1665871	NM_015305.2	23357	ANGEL1	7.550685229	7.391441235	7.498534112	7.522705494	7.51500986	7.407555	7.492243373	7.509170885	7.576655155	7.512924516	7.392217805	7.26485072
ILMN_1736340	NM_144567.3	90806	ANGEL2	9.698620464	9.655129074	9.775104714	9.744792809	9.865662139	9.686641813	10.04293839	10.26024447	9.745625757	10.02599911	10.02397885	10.08836689
ILMN_2386444	NM_001039667.1	51129	ANGPTL4	7.20148782	7.145266799	7.281043511	7.075390366	7.429936435	7.391864792	7.23981617	7.273496308	7.11436286	7.107181498	6.861755665	7.094751226
ILMN_1707727	NM_139314.1	51129	ANGPTL4	8.585905955	8.399006132	8.513554699	8.18510685	8.997552106	9.169352569	9.253692928	9.188746087	8.661121077	8.606746089	8.406241152	8.571915293
ILMN_1661875	NM_001149.2	288	ANK3	7.075985007	7.02622685	7.017475449	6.969599492	7.034784659	7.111482084	7.083521876	7.019108081	7.088517956	6.882839878	6.968451381	6.754168647
ILMN_2390609	NM_001149.2	288	ANK3	7.254908616	7.143602599	7.329733562	7.467844349	7.833849593	7.799073055	7.496975977	7.686190244	7.378375497	7.303148746	7.67151913	7.497313769
ILMN_1794470	NM_016376.3	51479	ANKFY1	8.132822035	8.288409783	8.343374508	8.159758338	8.286363695	8.347472995	8.269936886	8.342150246	8.638830836	8.456951906	8.543289394	8.762833132
ILMN_1765091	NM_017747.1	54882	ANKHD1	8.909080927	8.699388179	8.857047294	8.724897157	8.464691136	8.529914625	8.572587307	8.751515272	8.578170379	8.700421338	8.497881369	8.589780712
ILMN_3241218	NM_019004.1	54467	ANKIB1	9.768008444	9.651101216	9.65976886	9.581303978	10.02047442	9.701872511	10.02225267	9.886426991	9.521528794	9.718910068	9.696429283	9.577733575
ILMN_3249608	NM_015114.1	23141	ANKLE2	8.61935615	8.655504606	8.62074438	8.704568375	8.288041507	8.26795802	8.334294741	8.416268055	8.409054409	8.24685316	8.281823414	7.963375282
ILMN_1675483	NM_017844.2	51281	ANKMY1	7.520134624	7.517574124	7.431787577	7.359935759	7.475130291	7.383881379	7.686576162	7.547639531	7.652475022	7.605368395	7.57048646	7.666312781
ILMN_1784292	NM_020319.1	57037	ANKMY2	8.167620862	7.844160277	8.135427645	8.121258939	8.372943394	8.216809384	8.32603123	8.513833771	8.819758221	8.828086648	8.90301175	8.921299155
ILMN_1687351	NM_023039.2	57763	ANKRA2	7.790626093	7.806034639	7.723088872	7.643020627	8.195492294	8.087862179	8.215126707	8.19655295	8.133583561	8.083559105	7.948972803	8.121465137
ILMN_2185563	NM_023039.2	57763	ANKRA2	8.120125879	8.268151771	8.295960363	8.495479318	9.023269493	8.638830836	8.653807404	8.769437205	8.469842845	8.653807404	8.756729436	8.479537774
ILMN_1711828	NM_017664.2	55608	ANKRD10	8.199010222	8.422431913	8.444502257	8.372418038	8.821080046	8.806069772	8.534523502	8.720280176	7.933428645	8.08323837	8.005576833	7.816076135
ILMN_2115218	NM_017664.2	55608	ANKRD10	9.061636619	9.387603366	9.329934436	9.218230948	9.593475161	9.707739601	9.595266994	9.395214715	8.831260051	8.754120533	8.863581077	8.883356885
ILMN_2108709	NM_013275.4	29123	ANKRD11	9.422862234	9.398803536	9.568247436	9.384915173	9.308166989	9.314227483	9.235558582	9.247152094	9.837969094	9.629349516	9.440911721	9.890612671
ILMN_1661833	NM_015208.3	23253	ANKRD12	8.36452297	8.194731742	8.533404104	8.473596174	8.335166117	8.22422554	8.133583561	8.544022414	7.995097789	8.250439601	8.484763293	8.594496672
ILMN_1689908	NM_033121.1	88455	ANKRD13A	9.945334094	10.07409462	10.14645158	10.05549259	10.09391532	10.12154388	10.11433839	10.32729552	10.51676077	10.51169633	10.53501287	10.50268663
ILMN_2148507	NM_030816.2	81573	ANKRD13C	7.839176698	7.385546655	7.660608506	7.737803016	7.694307736	7.514323497	7.827240434	7.82867664	7.251204023	7.563387729	7.64736848	7.440840936
ILMN_1672356	XM_945571.1	338692	ANKRD13D	7.432901799	7.338586646	7.438191367	7.176642915	7.317728254	7.410764237	7.398228932	7.416326332	7.094846214	7.196367047	7.103965454	7.237897318
ILMN_1659156	NM_019046.1	54522	ANKRD16	8.097014993	8.13942396	7.936142627	7.975887509	7.991500872	8.122362117	8.181752075	8.049951984	8.193771743	7.915695371	8.067107331	8.18510685
ILMN_2353431	NM_001009941.1	54522	ANKRD16	7.095048835	7.234812642	7.147731018	7.0876018	7.117203603	7.264146055	7.126302837	7.105755591	7.183264178	7.147169302	6.967258543	7.133162767
ILMN_2406335	NM_198889.1	26057	ANKRD17	8.441676436	8.234177954	8.209031218	8.357675596	8.277553362	8.391941243	8.528381828	8.546167915	8.036142835	8.170996606	8.340503965	8.332973716
ILMN_1712019	NM_198889.1	26057	ANKRD17	8.776320837	8.431573237	8.57849648	8.875699904	8.444332872	8.136156004	8.754120533	8.8429892	8.272215461	8.622078183	8.454686702	8.655034415
ILMN_1666221	NM_001010925.2	138649	ANKRD19	7.257887513	7.170356743	7.183121229	7.155795773	7.143847455	7.116171347	7.106268745	7.185061741	6.93435019	7.053869421	6.948081001	7.094511617
ILMN_2132599	NM_144590.1	118932	ANKRD22	7.128477975	7.081500481	7.131018359	7.092620792	7.208900552	7.110465561	7.207106103	7.204844986	8.314404695	8.127231386	8.250119787	8.233434655
ILMN_1794063	NM_032139.2	84079	ANKRD27	7.721454007	7.695796904	7.686994881	7.941279476	7.755512535	7.717008037	7.72094192	7.772843713	7.438775222	7.797178385	7.686994881	7.524396753
ILMN_2232520	NM_015199.2	23243	ANKRD28	7.987273109	7.85859401	7.807168132	7.62691144	7.651053127	7.486112588	7.872767825	7.737581313	7.714998957	7.708645249	7.814463264	7.944254074
ILMN_1813607	XM_001131823.1	91074	ANKRD30A	9.951555741	10.09525327	9.710635642	9.812141037	10.02648471	9.754534132	10.11107958	10.01497869	10.20062401	10.483189	10.28194857	10.49362032
ILMN_1796059	XM_001131823.1	91074	ANKRD30A	11.28076033	11.61565033	11.39539275	11.24110666	11.60630758	11.30129441	11.70464506	11.64229995	11.58010402	11.77354558	11.67868024	12.06019874
ILMN_2214278	NM_032290.2	84250	ANKRD32	8.019159245	8.066550994	7.946749572	8.308109182	7.311533995	7.434808345	7.512308281	7.589999374	7.590767422	7.741670567	7.792095291	7.355564291
ILMN_1805985	NM_032290.2	84250	ANKRD32	8.137545021	8.192706081	8.050835233	8.307301009	7.733221455	7.56556519	7.391678373	7.657422784	7.90522332	7.882051178	7.834019051	8.015558339
ILMN_1667748	NM_182608.2	341405	ANKRD33	8.275638927	8.217984831	8.125570002	8.120125879	8.238314926	8.341418748	8.172301986	8.143290858	8.108654084	8.059123781	8.367371503	8.199327823
ILMN_2119793	NM_001039888.2	284615	ANKRD34A	7.505517825	7.363334055	7.395896531	7.255608365	7.375894366	7.44238538	7.47368627	7.438391834	7.415635305	7.228395438	7.217347058	7.0330397
ILMN_2280568	NM_198555.3	375248	ANKRD36	7.359436833	7.478715429	7.324889791	7.205559663	7.095685006	6.958980676	7.169268626	7.112388419	7.167199341	7.15184157	7.038688579	7.128683143
ILMN_1780806	NM_025190.2	57730	ANKRD36B	7.393740523	7.724109296	7.455672439	7.44905948	7.179347822	7.272730549	7.270037371	7.171461054	7.313644933	7.32474671	7.31380272	7.351035505
ILMN_1756417	NM_181726.2	353322	ANKRD37	9.919027916	10.10015639	9.826917853	9.766411799	11.6669252	11.32052981	11.61335024	11.4862523	9.658608169	9.561246888	9.313741965	9.355244928
ILMN_1710979	NM_016466.4	51239	ANKRD39	8.896731096	8.850943156	8.775112453	8.788162678	8.624571405	9.028923539	8.663650249	8.824018376	8.687475418	8.392267185	8.345801739	8.478881229
ILMN_1758846	NM_052855.2	91369	ANKRD40	7.864284591	7.960633335	7.875326693	7.951128487	7.840475193	7.828353586	7.758360481	7.810248358	7.487433289	7.569146995	7.518406096	7.628256692
ILMN_1779882	NM_175873.4	134548	ANKRD43	11.07370912	10.61824416	11.08290745	11.07893867	10.86228323	10.20906218	11.13059115	10.92006176	10.0448804	10.70093123	10.73748397	10.56268318
ILMN_1712298	NM_198401.2	157567	ANKRD46	8.716568447	8.410590844	8.721826507	8.655034415	8.637901457	8.425335511	9.059159211	9.001832073	8.662017458	9.394373729	9.495764506	9.267958722
ILMN_1669259	NM_017704.2	54851	ANKRD49	7.901163767	7.877046042	7.808170072	7.846662548	7.98565298	7.799732333	8.019988735	8.088567777	7.594909029	8.107042843	7.957243692	7.847784619
ILMN_2226304	NM_020337.1	57182	ANKRD50	8.445573601	7.928906792	8.223658089	8.401859112	8.359435515	8.030522032	8.785496934	8.784442146	8.175673294	8.649799377	8.532189533	8.645464619
ILMN_3244029	NM_173595.3	283373	ANKRD52	7.412309863	7.308936009	7.350135644	7.375081147	7.403417711	7.251993595	7.35408802	7.253421112	7.416701274	7.284658484	7.379435554	7.579653093
ILMN_1724040	NM_023016.3	65124	ANKRD57	10.52426941	10.65001595	10.43822631	10.50268663	10.95919852	10.96508008	11.1236759	11.2059496	11.90956424	12.14041025	12.1634871	12.18484033
ILMN_2178587	NM_014942.2	22881	ANKRD6	7.616245203	7.657422784	7.681628467	7.64273478	7.712616414	7.686190244	7.885362654	7.877591508	7.466090332	7.293698784	7.46072127	7.365228849
ILMN_2048607	NM_152326.2	122416	ANKRD9	10.2450428	9.955360468	10.12212524	10.02271319	10.14960996	10.44093767	10.45966727	9.964606709	10.25769426	10.07954878	10.14768829	10.22230225
ILMN_1813669	NM_015245.2	23294	ANKS1A	9.366877982	9.324232087	9.45520658	9.645984758	9.64437799	9.836814749	9.619006498	9.560428183	9.802677427	9.683516983	9.603110554	9.875434366
ILMN_1758392	NM_181670.2	56899	ANKS1B	7.55690911	7.695337577	7.588071462	7.484023704	8.05277072	7.859685726	7.792095291	7.859685726	8.182299992	7.954401065	7.947613562	8.075061924
ILMN_1677487	NM_001042410.1	55139	ANKZF1	7.233421233	7.265376883	7.445659671	7.27572598	7.368406059	7.328640823	7.361481511	7.250255776	7.436709877	7.490916644	7.404333498	7.45759183
ILMN_1739645	NM_018685.2	54443	ANLN	9.673321797	9.468300851	9.806601014	9.847119063	8.377798336	8.184266903	8.430111701	8.733235354	8.596765228	9.087516676	9.247865343	8.988718766
ILMN_1767111	NM_018075.3	55129	ANO10	7.829326336	7.613365156	7.814828528	7.56012186	7.776271152	8.108654084	7.900014823	7.833039338	8.089839738	7.957243692	8.103467741	8.003224424
ILMN_1674941	NM_001025356.1	196527	ANO6	8.819056607	9.052336821	8.941987474	8.97542183	9.417230799	9.151673406	9.238395185	9.305431598	9.4164319	9.406572383	9.343424479	9.307813967
ILMN_1732948	NM_001001666.3	50636	ANO7	6.882032831	6.883157682	6.838261003	6.765055979	6.907323339	7.073207558	6.95890066	7.192910205	6.584712111	6.691254979	6.628676644	6.689869416
ILMN_1709124	NM_020959.1	57719	ANO8	7.702483013	7.672193361	7.932939904	7.774951741	7.849223677	7.90522332	7.834019051	8.017927474	7.963579895	7.948972803	8.062988912	8.117902789
ILMN_1807945	NM_006305.2	8125	ANP32A	7.050103312	7.060369532	7.196367047	7.38005753	7.416326332	7.29916863	7.009478186	7.085297174	6.932911566	6.882479209	7.149583537	6.987754019
ILMN_1684293	NM_006401.2	10541	ANP32B	13.12357923	13.08299857	13.08562134	13.01317121	12.60124198	12.49440861	12.74797978	12.6588568	12.80266559	12.86150182	12.91082409	12.99383037
ILMN_1655868	NM_012403.1	23520	ANP32C	7.138059797	7.289390008	7.191089821	7.487897901	7.23981617	7.393048031	7.170945548	7.132395878	6.85967144	6.987194647	7.109333394	7.124961863
ILMN_2380494	NM_001157.2	311	ANXA11	7.351419853	7.326732376	7.228395438	7.219231455	7.318223732	7.297299651	7.102599347	7.286060529	7.089080722	7.056489239	7.090800514	7.103833306
ILMN_1685170	NM_001157.2	311	ANXA11	7.635602047	7.6611503	7.718461639	7.571368885	7.598273634	7.583328776	7.719120451	7.595834071	7.559483401	7.376774836	7.356983612	7.357215923
ILMN_1711899	NM_001002857.1	302	ANXA2	10.21817088	10.55864361	10.43672716	10.37987218	10.56268318	10.51898945	10.32598672	10.18285986	10.40817474	10.31974775	10.18150636	10.21037547
ILMN_1755937	NM_001002857.1	302	ANXA2	8.479537774	8.63502009	8.388644614	8.244024114	8.618545915	8.636667031	8.637033085	8.442458785	8.754688116	8.66295564	8.564567944	8.653807404
ILMN_2409167	NM_001002858.1	302	ANXA2	13.01760253	13.33272192	13.13903247	13.27465173	13.39861411	13.44842608	13.60798331	13.57383651	13.75848141	13.51560991	13.83340009	13.72787473
ILMN_1698100	NR_001562.1	303	ANXA2P1	8.044276076	8.019988735	8.151995767	8.222084367	8.684930918	8.60931986	8.194218082	8.548973682	8.235353703	8.39464661	8.649799377	8.269181861
ILMN_2041101	NR_001562.1	303	ANXA2P1	10.71925362	10.40097334	10.75346498	11.23560142	11.40967255	11.10173148	10.61984031	11.30191282	11.19387213	11.04512416	11.41956523	10.84045615
ILMN_1798372	NR_001446.2	305	ANXA2P3	7.210545696	7.078534052	7.225167904	7.232375835	7.336361948	7.614223957	7.33991145	7.271350036	7.446745042	7.301644344	7.448628438	7.350642217
ILMN_1711408	NM_001153.2	307	ANXA4	7.353118589	7.203322551	7.466945998	7.614109823	7.817918673	7.592951804	7.672640316	7.726165697	7.429703829	7.694075764	7.742136269	7.668521961
ILMN_1741003	NM_001154.2	308	ANXA5	11.05579556	11.17296373	10.97073433	10.80901966	10.60023816	10.79377967	10.9273965	10.87810227	10.82577291	10.81567789	10.77016171	10.91280627
ILMN_1703791	NM_004034.1	310	ANXA7	10.86106596	10.78962493	10.91384309	10.84654189	10.91280627	10.85295469	11.09042607	10.99685194	10.83474676	11.10700975	11.19559429	11.12231423
ILMN_2217601	NM_003568.1	8416	ANXA9	8.660839506	8.848507771	8.55047284	8.678928603	9.025893942	9.112459055	8.878335744	8.931685421	9.642517108	9.540007502	9.317470727	9.381195538
ILMN_1813840	NM_015013.2	23028	AOF2	10.24965036	10.19620498	10.14960996	10.07597913	9.784192482	9.779576556	10.02484324	9.848746863	10.05748276	10.05206669	9.814912782	10.15199323
ILMN_1781983	NM_145730.1	162	AP1B1	10.13638239	10.16384336	9.995764325	10.07036115	10.1990355	10.28043441	10.33332757	10.0448804	9.999320759	9.848518568	10.06412299	10.15522681
ILMN_2399627	NM_001128.5	164	AP1G1	7.934998813	8.297646315	8.168665099	8.099252592	8.496781092	8.187079841	8.214605688	8.167079888	8.31750668	8.464357463	8.377448284	8.243779979
ILMN_2399622	NM_001128.5	164	AP1G1	8.185709485	8.488636712	8.29890754	8.387586566	8.88779301	8.558737918	8.5305585	8.569640707	8.909080927	8.990492886	9.049516691	8.611502542
ILMN_1754179	NM_003917.2	8906	AP1G2	7.850571922	7.872423098	8.08870504	7.948176222	8.093822123	8.322310358	8.237329483	8.305102765	8.043900021	8.154194831	8.124400516	8.013833494
ILMN_1754738	NM_032493.2	8907	AP1M1	10.25882982	10.02225267	9.980666565	9.912411252	10.08419983	10.34340338	10.12615594	10.08044182	10.04252533	10.06521416	10.14157712	10.21499659
ILMN_1705861	NM_005498.3	10053	AP1M2	8.669847405	8.624364867	8.598326865	8.625332232	8.998970022	9.097377193	8.955179102	8.91912433	9.019783353	8.715238918	8.866172971	8.873989096
ILMN_1751345	NM_057089.2	1174	AP1S1	9.220395742	9.530672806	9.281235976	9.419579762	9.533121198	9.592977211	9.631233634	9.118707265	9.251423234	9.037630136	8.706510868	8.899802805
ILMN_1712806	NM_057089.2	1174	AP1S1	9.083948891	8.959765809	9.162677825	8.80376885	9.047044275	9.339132262	9.23157065	9.172102678	8.783721177	9.032619935	8.483755328	8.705752636
ILMN_2316173	NM_001283.2	1174	AP1S1	9.111111669	9.819891831	9.541916685	9.437112651	9.87321877	9.639625601	9.8878291	9.550482652	9.560129314	9.344952739	9.352108108	8.996048032
ILMN_1766411	NM_003916.3	8905	AP1S2	7.665687664	7.46504637	7.554874293	7.533518185	7.26965409	7.566101239	7.313270344	7.4267193	7.188590824	7.369878225	7.320330327	7.417103975
ILMN_2120273	NM_003916.3	8905	AP1S2	7.66692059	7.483296636	7.682772722	7.610558337	7.272097861	7.207186164	7.559594291	7.428836665	7.218073981	7.558083918	7.469883535	7.447947757
ILMN_1815306	NM_130787.2	160	AP2A1	7.97988987	7.758047948	7.704977756	7.710386304	7.912024657	8.013642585	7.894816551	7.878285772	7.82688783	7.63814626	7.672397054	7.756793806
ILMN_2359211	NM_130787.2	160	AP2A1	7.033979048	6.99238777	7.15480191	7.264707187	7.312302131	7.542793543	7.235662926	7.2557141	7.131635782	7.026484712	7.118752161	6.967789967
ILMN_1681998	NM_001282.2	163	AP2B1	7.371135401	7.219717415	7.265046764	7.17751422	7.09024583	7.124029266	7.167692106	7.200828981	7.098997418	7.106966969	7.034641619	6.976836742
ILMN_2331735	NM_001282.2	163	AP2B1	7.135429184	7.29916863	7.328475674	7.435411907	7.341208346	7.35655849	7.403115161	7.316301446	7.267798882	7.20639903	7.261201696	7.065189917
ILMN_1699598	NM_004068.3	1173	AP2M1	9.435099528	9.21299653	9.155080554	9.332602099	9.453907255	9.814103838	9.478419974	9.588546936	9.709707467	9.462715747	9.417713301	9.925868016
ILMN_2402798	NM_004068.3	1173	AP2M1	9.343881018	9.36973692	9.096937009	9.345319636	9.243769032	9.253369343	9.480741336	9.259432333	9.81266668	9.580738883	9.446769023	9.661302286
ILMN_1662426	NM_004069.3	1175	AP2S1	12.0242518	12.17083078	12.03618804	12.14514692	12.01493094	11.88946328	11.87906627	11.96310668	12.22581928	12.06331755	12.16932313	11.943036
ILMN_1809957	NM_004069.3	1175	AP2S1	13.4118274	13.35320611	13.37316287	13.24906648	13.58549426	13.5448063	13.42002468	13.43213602	13.5769425	13.60798331	13.77077331	13.44415301
ILMN_1768867	NM_003664.3	8546	AP3B1	10.93705964	10.91068845	10.93366779	10.8837407	11.1613763	11.01333105	11.25119657	11.18110193	11.08877499	11.3471618	11.21808852	11.32052981
ILMN_1764945	NM_003938.5	8943	AP3D1	9.020409969	9.020649706	9.009620944	8.934052611	9.014099719	9.373054143	8.806952328	8.7759684	9.000562879	8.820475131	8.984070062	8.920192051
ILMN_2390114	NM_001077523.1	8943	AP3D1	8.875699904	8.980085583	9.06978808	8.996048032	8.820711895	9.032619935	9.068798696	9.050815103	9.085824824	8.876061658	8.939295055	8.826118475
ILMN_2362122	NM_012095.4	26985	AP3M1	9.035970247	9.060161982	9.060161982	9.034242957	9.076287314	9.306356352	8.974296416	9.206483281	9.387890667	9.116843749	9.238395185	9.077169815
ILMN_1667086	NM_207012.2	26985	AP3M1	9.614272737	9.595496947	9.640077697	9.563883796	9.658140953	9.795028719	9.623456299	9.727232629	9.920719364	9.698620464	9.693669896	9.902597004
ILMN_1676946	NM_006803.2	10947	AP3M2	10.20242629	10.28843585	10.26664016	9.986851755	9.751964087	9.682399305	9.55735954	9.669536177	10.03593727	9.829451768	9.691797249	9.857025671
ILMN_2311761	NM_001002924.1	1176	AP3S1	9.167528539	9.264021929	9.107672963	9.2401409	9.186260607	8.991260493	9.045543173	9.153591803	9.669167115	9.853483292	9.497705365	9.865662139
ILMN_1731596	NM_005829.3	10239	AP3S2	7.371343662	7.39657567	7.418227061	7.362580349	7.303148746	7.345480651	7.436907219	7.307139775	7.47385833	7.356144691	7.265046764	7.301942424
ILMN_1669377	NM_006594.1	10717	AP4B1	9.460616847	9.686287609	9.611034206	9.581722758	9.45232815	9.473784071	9.547223658	9.497168041	9.790125762	9.628104648	9.660229665	9.606489051
ILMN_1754531	NM_007347.3	23431	AP4E1	8.244819051	8.394069919	8.379623128	8.320556432	8.28313374	8.254314838	8.146765688	8.326965567	8.17677155	8.047493675	8.072556036	8.115139913
ILMN_1779512	NM_004722.3	9179	AP4M1	7.156555384	7.126712732	7.169442019	6.976084052	7.229325468	7.073507501	7.302748578	7.200661282	7.121048566	7.135243445	6.998679555	7.222691556
ILMN_1659463	NM_013229.2	317	APAF1	8.417568166	8.823000946	8.603451653	8.751870721	8.929546623	8.746946561	8.878884093	8.790629677	9.064841096	9.224028694	9.213519102	8.950072925
ILMN_2364928	NM_031232.2	63941	APBA2BP	7.64736848	7.604745946	7.583328776	7.620277019	7.813984437	7.936888181	7.970742665	7.769559524	7.877046042	7.909980663	7.743088769	7.797436513
ILMN_1686610	NM_004886.3	9546	APBA3	8.412338235	8.113391606	8.119892522	7.968106308	8.255290167	8.580615852	8.383292158	8.439416192	8.393149738	8.201475078	8.230165058	8.297255166
ILMN_1740772	NM_133172.2	10307	APBB3	9.741316979	9.47508914	9.51750897	9.411585769	9.859898132	10.00729083	10.18150636	10.17929581	10.41119318	10.47139071	10.26884606	10.5294735
ILMN_2320513	NM_133173.2	10307	APBB3	8.813325228	8.551963138	8.66820956	8.538922609	8.948032219	8.971988652	9.144923307	9.156668633	9.456759545	9.587417501	9.251423234	9.541086739
ILMN_1740052	NM_005876.3	10290	APEG1	7.042584151	7.036671463	6.930338768	7.045476827	7.018389372	7.003650581	7.095685006	7.111305757	7.03562391	7.106609001	7.24730854	7.2557141
ILMN_1718023	NM_001640.3	327	APEH	9.913764266	9.998091112	10.01922236	9.777086621	9.97605569	10.06100794	9.932089083	9.976449562	10.24080683	10.04776603	10.14229983	9.932488498
ILMN_2319344	NM_001641.2	328	APEX1	10.21952431	10.52475815	10.08836689	10.39095244	10.16499112	10.23973575	10.25543936	10.09072643	10.33043627	10.39684557	10.09179238	10.27606972
ILMN_1661886	NM_080649.1	328	APEX1	10.92006176	11.01679227	10.94230776	10.83845705	10.67939213	10.5237364	11.0574875	10.69570766	10.96026119	10.97235305	10.72668223	10.86571394
ILMN_1652505	NM_014481.2	27301	APEX2	9.661302286	9.393775911	9.394373729	9.172881249	9.092988588	9.136726893	9.426336888	9.205709202	9.782888815	9.736936289	9.556498774	9.790125762
ILMN_1658472	NM_001077628.1	51107	APH1A	10.24253701	10.46814951	10.15827769	10.07259355	10.09850062	10.12838363	10.20665543	10.06019874	10.52201749	10.58632472	10.31974775	10.35362213
ILMN_2398388	NM_001077628.1	51107	APH1A	8.248222666	8.216064842	8.340257373	8.734589052	8.54280012	8.50831772	8.171882832	8.381880766	8.672642437	8.611813821	8.737971298	8.433095488
ILMN_1767816	NM_031301.2	83464	APH1B	8.285992124	8.276124871	8.446633813	8.218596655	8.952377252	9.085473787	8.854445796	8.943415322	8.459980312	8.393794141	8.478881229	8.453749669
ILMN_1815051	NM_006595.2	8539	API5	9.325585196	8.728066758	9.486965914	9.493296872	9.476318495	9.167528539	9.498397882	9.476318495	8.585905955	9.510240985	9.448159885	9.444723794
ILMN_1793598	NM_015957.1	51074	APIP	10.31143046	10.62291846	10.54403324	10.43760332	10.231346	10.38866743	10.33043627	10.1336958	10.05379694	10.26455871	9.964606709	9.983359904
ILMN_2128293	NM_015957.1	51074	APIP	9.211891701	9.115830218	9.264021929	9.342680517	9.278894279	9.21273493	9.190920739	9.291433193	8.57651987	9.039920848	8.995714586	8.810460456
ILMN_1788135	NM_199295.1	378708	APITD1	7.836715041	8.149794362	7.982069498	7.851123113	7.904004726	7.973325991	7.768633608	7.799241465	7.997939307	8.004512628	7.900915702	7.837911084
ILMN_1793360	NM_199295.1	378708	APITD1	9.464356646	9.756088914	9.494165965	9.236436411	8.866401426	8.748984437	8.745614834	9.061136508	9.379601902	9.430850388	9.313169424	9.186499815
ILMN_2396198	NM_005166.3	333	APLP1	7.190329414	7.256025597	7.128213996	7.056792678	7.205020999	7.169070152	7.182150987	7.197678675	7.13179524	7.021984893	7.02141532	7.224354826
ILMN_1763834	NM_001024807.1	333	APLP1	8.508029654	8.380061861	8.457668158	8.441411685	8.449463981	8.727551227	8.633975315	8.463480233	8.321443809	8.352873702	8.388644614	8.355097336
ILMN_1710482	NM_001642.1	334	APLP2	8.475109614	8.26292263	8.261133982	8.256767256	8.680697783	8.68458839	8.493339508	8.345801739	8.482405841	8.352669378	8.412847986	8.363790469
ILMN_1796737	XM_113971.4	201501	APM-1	6.913886307	6.75441855	6.764039563	6.679560325	6.673964809	6.844561409	6.814852876	6.856444204	7.905649344	8.098532201	8.198356144	8.016694093
ILMN_1729533	NM_144772.1	128240	APOA1BP	11.8561333	11.91499759	11.79480776	11.76948002	11.68984077	11.56038156	11.61680841	11.61810786	11.64864385	11.68984077	11.47463427	11.81266347
ILMN_2219466	NM_004900.3	9582	APOBEC3B	7.271203413	7.38933707	7.300939129	7.294979081	6.971046859	6.879974041	6.884226699	7.009743536	7.59972766	7.276652056	7.384464315	7.232051512
ILMN_1780170	NM_001647.2	347	APOD	6.942948422	6.760867619	6.791952084	6.722523403	6.842048572	6.894115643	6.912507361	6.92593891	7.004648576	6.901244636	8.230891316	6.984411623
ILMN_1777483	NM_198450.3	139322	APOOL	7.467844349	7.785111085	7.734917543	7.713262089	7.814828528	7.837659467	7.805460786	7.776531731	8.097014993	8.021483059	7.878285772	7.778386668
ILMN_2404065	NM_201414.1	351	APP	8.956995505	9.187664829	9.190359048	9.295214705	9.119229064	9.684872725	9.330623605	8.861224033	9.594287836	9.802298894	9.378927725	8.756729436
ILMN_2404063	NM_201414.1	351	APP	9.023622966	9.26639443	9.055703793	9.057204657	8.896370855	9.255037542	9.031845637	9.136311117	9.373803703	9.606489051	9.282395322	9.012783464
ILMN_2149766	NM_006380.2	10513	APPBP2	9.222200559	9.406572383	9.353443717	9.27731716	9.672779254	9.684053751	9.930978259	9.87435174	9.388389108	9.342391626	9.401974061	9.363128358
ILMN_1763730	NM_012096.2	26060	APPL1	8.021994884	8.201189811	8.175046984	8.295408962	8.163714074	8.312181853	8.098532201	8.132570674	8.04620182	7.842317026	8.114119197	7.929682721
ILMN_1765076	NM_018171.3	55198	APPL2	8.91762837	9.339742687	9.269686112	9.102501457	9.748470458	9.918448105	9.876615169	10.01583177	9.313169424	9.267503963	9.393208312	9.381617571
ILMN_1722491	NM_000485.2	353	APRT	11.27623551	11.26289997	11.11281414	11.28870173	10.78828521	11.09414038	11.06691057	10.6471175	11.51717085	11.47185706	11.06492865	11.47077884
ILMN_1726410	NM_000485.2	353	APRT	10.43223913	10.60382938	10.43512225	10.43415072	9.983359904	10.16573486	9.889130959	10.17427657	10.8837407	10.59293069	10.65001595	10.63627569
ILMN_2317348	NM_175069.1	54840	APTX	10.11375519	10.10203999	10.25543936	10.12003176	10.17239375	10.16064166	9.99108954	10.1736634	10.04557812	10.15694136	10.13981736	10.25385576
ILMN_1726752	NM_175071.1	54840	APTX	9.521528794	9.297413381	9.269161285	9.409992924	9.383438838	9.137102833	9.241732473	9.237882982	9.453907255	9.375982741	9.29696529	9.433005534
ILMN_1762606	NM_173039.1	282679	AQP11	7.528947102	7.461979495	7.237125811	7.439999552	7.554548947	7.479644475	7.494857984	7.53304467	7.628005829	7.690877293	7.724531588	7.637976061
ILMN_3246595	NM_001102467.1	653437	AQP12B	7.399490708	7.553871163	7.61780684	7.686994881	7.432335607	7.67106758	7.258512329	7.44966784	7.089797904	7.174131732	7.451079202	7.071748728
ILMN_2177460	NM_014691.2	9716	AQR	7.122231644	7.095360098	7.055050284	7.179083035	7.105969252	7.193040356	7.068873917	7.050627939	7.048737519	7.035986737	7.060433305	7.060806156
ILMN_1717154	NM_014691.2	9716	AQR	8.807949911	8.607454602	8.477327215	8.532627099	8.38212467	8.742881011	8.517489877	8.648799042	8.641861729	8.460289193	8.316884735	8.693678956
ILMN_1767351	NM_001011645.1	367	AR	7.717718915	7.685267407	7.697827325	7.53167231	7.929130558	7.7963239	7.974119711	7.718461639	7.77525339	7.776046727	7.669955797	7.861874123
ILMN_1658883	NM_001654.1	369	ARAF	9.629349516	9.555148555	9.39958064	9.599135139	9.59153394	9.695194356	9.688804722	9.578005413	9.482706733	9.456402265	9.438524285	9.748912005
ILMN_3244434	NM_015230.2	116984	ARAP2	7.298667479	7.202664549	7.000419222	7.156006198	6.909080627	7.134361629	7.201632881	6.994473374	6.850205594	7.180592467	6.957941289	7.178058269
ILMN_1699703	NM_001655.3	372	ARCN1	9.750661603	9.94922573	9.836154844	9.813742719	9.850885196	9.954210563	9.949843194	9.968822285	10.01751693	9.893656927	9.846130967	9.913764266
ILMN_1721977	NM_003491.2	8260	ARD1A	10.69046162	10.69853539	10.61162518	10.62726848	10.52201749	10.71925362	10.68965996	10.60961831	10.62502203	10.39039255	10.4666628	10.55924228
ILMN_2330948	NM_001024228.1	375	ARF1	8.796248939	8.632216949	8.548973682	8.623429045	8.705469621	8.787261038	8.757738014	8.584798685	8.938890317	8.631244732	8.631244732	8.630972917
ILMN_1802203	NM_001024227.1	375	ARF1	12.30432194	11.97660816	12.07542734	12.1236232	12.15513477	12.13446579	12.32498466	12.1721315	12.31365315	12.25976974	12.21501176	12.16932313
ILMN_1682938	NM_001659.1	377	ARF3	9.632346202	9.626132824	9.554356122	9.688459791	9.834481637	9.905043215	9.713437554	9.969730425	10.23973575	9.984901175	9.73290648	9.76854975
ILMN_1723884	NM_001660.2	378	ARF4	9.308166989	9.456759545	9.107436798	9.028923539	9.471697363	9.40171216	9.515601881	9.288765739	9.378927725	9.236754011	9.058745625	9.349554369
ILMN_1719518	NM_001660.2	378	ARF4	11.29724588	11.26172238	11.55656641	11.31054121	11.54831042	11.4916001	11.68503915	11.40787372	11.09822425	11.57690566	11.36913437	11.62141821
ILMN_1752340	NM_001662.2	381	ARF5	10.83647489	10.83362541	10.83474676	10.79337978	11.0250461	10.98316321	11.11281414	10.94060211	11.14881465	10.97641161	10.84573701	10.91520567
ILMN_1675709	NM_018209.2	55738	ARFGAP1	8.122581098	8.126048272	8.270180841	8.130411484	8.105674412	8.026696611	8.209031218	8.268722107	8.357025853	8.009272702	7.919544482	8.049090527
ILMN_1769250	NM_032389.3	84364	ARFGAP2	8.298137737	8.094876293	8.081350281	7.889163213	8.23055465	8.491907597	8.403099819	8.361367458	8.449463981	8.39852011	8.55047284	8.346513733
ILMN_1731287	NM_014570.3	26286	ARFGAP3	8.843672679	9.012248803	8.830927437	8.748984437	8.571628274	8.824018376	8.72609211	8.795662089	8.778735887	8.861641539	8.652367102	8.588521639
ILMN_2221408	NM_006421.3	10565	ARFGEF1	7.520282373	7.482534514	7.698157346	7.951316192	8.177855022	8.016318022	7.87852182	8.353406664	7.875326693	8.036142835	8.357197445	8.078791804
ILMN_1728471	NM_006421.3	10565	ARFGEF1	9.524454152	9.380240044	9.734526393	9.874913129	9.97855317	9.945334094	10.13797222	10.09893217	9.731457014	10.0960391	10.19132823	10.23264877
ILMN_1789990	NM_006420.2	10564	ARFGEF2	7.302365665	7.507908783	7.530941566	7.33829426	7.392485727	7.490916644	7.547791429	7.651381822	7.796077907	7.77060179	7.591724291	7.807168132
ILMN_2403906	NM_001025593.1	27236	ARFIP1	9.243430598	9.370479269	9.674007549	9.852196926	10.00953753	9.761876301	10.04008968	10.11547938	9.057902127	9.710635642	9.586481415	9.680645045
ILMN_1768399	NM_001025595.1	27236	ARFIP1	7.239218534	7.395725197	7.238554734	7.228395438	7.330896268	7.325692221	7.458888046	7.254216087	7.228697499	7.225167904	7.003650581	7.123362017
ILMN_1788468	NM_018011.3	55082	ARGLU1	10.8910014	10.80247274	10.93070556	10.96934047	11.1790681	10.71593111	11.22229319	11.21359699	10.38503083	10.92993077	10.92006176	11.03153236
ILMN_1732060	NM_004308.2	392	ARHGAP1	9.57069782	9.611034206	9.582612828	9.566956867	9.865281217	9.952497526	10.00031415	9.828548284	10.40422512	10.21037547	10.19086791	10.0185994
ILMN_1736112	NM_024605.3	79658	ARHGAP10	7.777553852	7.911749696	7.889948643	7.676966214	7.855806609	7.838456417	8.00400805	7.874522808	7.553053253	7.281686197	7.194270294	7.366634327
ILMN_2395913	NM_199357.1	9824	ARHGAP11A	7.046146148	6.968992731	7.060701335	7.09695229	7.074909982	7.0570278	6.839595594	7.093921396	6.959447924	6.977978202	7.037132892	7.036782439
ILMN_2215881	NM_001039841.1	89839	ARHGAP11B	7.037132892	7.176368654	7.075910155	6.978082343	6.739501155	6.649514869	6.738809712	6.655891307	6.839595594	6.771078722	6.742192197	6.787533025
ILMN_1753500	NM_018287.5	94134	ARHGAP12	7.549612959	7.241195707	7.59016784	7.722448947	7.939138993	7.507517965	7.864284591	7.888221471	7.378299192	8.086627746	8.080318159	7.809084475
ILMN_1718610	NM_018054.4	55114	ARHGAP17	8.205269337	8.232271733	8.177855022	8.208789378	8.125570002	8.09090317	8.25202956	8.172134939	8.427754491	8.264515789	8.188732243	8.461729084
ILMN_1688953	NM_032900.4	84986	ARHGAP19	7.486851107	7.728303535	7.67965462	7.881170872	7.197678675	7.332380337	7.321662073	7.108794153	7.577354803	7.31534523	7.556625604	7.276331022
ILMN_1811592	NM_020824.2	57584	ARHGAP21	9.449771821	9.627018179	9.498935746	9.695561865	9.252390112	9.157024504	9.293086496	9.27731716	9.421039163	9.625025684	9.684383606	9.808436377
ILMN_1801833	NM_031305.2	83478	ARHGAP24	7.732731841	7.667765132	7.867250936	7.780948487	7.875544181	7.728780371	7.715285944	7.883893862	7.963013382	7.995418375	7.877862016	7.913846226
ILMN_2103362	NM_199282.1	201176	ARHGAP27	6.805184095	7.062140065	6.93039791	6.953856539	6.996285919	7.110599191	7.114041091	7.070717761	6.933163045	7.050984837	7.016544234	7.041923028
ILMN_1751474	NM_004815.3	9411	ARHGAP29	7.213693331	7.05519023	7.059795452	7.249668138	7.250812864	7.10805289	7.441387199	7.148456244	7.02975544	7.094417662	7.127897364	6.952667873
ILMN_2342851	NM_181335.2	23779	ARHGAP8	7.030855805	7.024615556	7.031911234	7.013090372	7.26107473	7.182672436	7.178358106	7.107181498	7.302870102	7.176368654	7.139929882	7.153724284
ILMN_2412475	NM_001017526.1	23779	ARHGAP8	7.414456923	7.384228578	7.472531637	7.388180925	7.765264216	7.752784712	7.644124506	7.705622712	7.826626658	7.484162305	7.508071262	7.400907607
ILMN_1734742	NM_004309.3	396	ARHGDIA	10.01179751	10.00729083	10.15522681	9.881374326	9.730456381	9.89784228	9.704142446	9.828897944	9.726133503	9.72261015	9.770762161	9.800350213
ILMN_1678143	NM_001175.4	397	ARHGDIB	7.381049712	7.33689212	7.26432718	7.264624626	7.547150573	7.597160173	7.474555289	7.633997104	8.384441002	8.306285028	8.263642914	8.339921691
ILMN_2405129	NM_199002.1	9138	ARHGEF1	7.177034768	7.173737091	7.194820863	7.177168353	7.234812642	7.19656672	6.950145265	7.298514442	7.198356635	7.216695424	7.148151145	6.966734996
ILMN_2132809	NM_014629.2	9639	ARHGEF10	8.410357642	8.451574213	8.415072016	8.486874431	8.012844069	8.202479922	8.175673294	8.258992773	7.852523267	7.950599053	7.913846226	8.140287348
ILMN_2347380	NM_014784.2	9826	ARHGEF11	7.115740763	7.012635712	7.127988132	7.024242099	6.925892636	7.1266033	6.963028993	6.972089491	6.879793972	7.127189591	7.039813951	7.09405551
ILMN_1733861	NM_014784.2	9826	ARHGEF11	7.001866406	7.001866406	7.058221236	7.044244377	7.040138456	7.07936851	7.230339451	7.094664676	6.933059153	7.075619267	7.023979402	7.134641938
ILMN_1810712	NM_015313.1	23365	ARHGEF12	7.279280917	7.265820361	7.232960008	7.027338757	7.186379721	7.430548728	7.453896146	7.390972857	7.404600032	7.303518665	7.332030281	7.545914329
ILMN_1669928	NM_014448.2	27237	ARHGEF16	9.822600625	9.628913907	9.612517454	9.689404353	9.824341606	9.97855317	9.92214744	9.908593323	9.810284031	9.968492565	9.974104793	9.908090389
ILMN_1664016	NM_015318.2	23370	ARHGEF18	9.957206684	10.11594619	9.961974728	9.887386051	10.14124629	10.2608725	10.33136933	10.14827701	9.946988858	10.16764896	9.993306396	10.15938069
ILMN_1808999	NM_153213.3	128272	ARHGEF19	8.158796482	8.136156004	8.147327053	7.953198295	7.707011877	7.668672286	7.986308532	7.952694661	7.520994184	7.481058322	7.442122419	7.468574357
ILMN_1703477	NM_004723.2	9181	ARHGEF2	10.40097334	10.15064471	10.28651502	10.18355847	10.38729253	10.43074106	10.29754338	10.11713528	10.45099469	10.45257279	10.2827757	10.54154291
ILMN_1781010	NM_019555.1	50650	ARHGEF3	9.74036415	9.847119063	9.733324341	9.701872511	10.53250886	10.43864945	10.51511634	10.50465713	9.997573274	9.990218864	9.956746839	10.08044182
ILMN_1708093	NM_005435.3	7984	ARHGEF5	7.932122015	7.932351189	7.814955388	7.769559524	7.788078153	7.91104498	7.997939307	7.908324763	7.800225622	7.710893199	7.710386304	7.575844771
ILMN_1803423	NM_004840.2	9459	ARHGEF6	7.488529469	7.56627252	7.482731334	7.481851085	7.447603991	7.527459803	7.485932326	7.662445502	7.072999703	7.140091495	7.154149759	7.101109006
ILMN_1796912	NM_003899.2	8874	ARHGEF7	9.723962079	9.77820644	9.867580377	9.821615038	9.915977347	9.843298941	9.914852549	9.827496097	9.496193881	9.293728897	9.366877982	9.417713301
ILMN_1797341	NM_139135.2	8289	ARID1A	10.37434508	10.61162518	10.43415072	10.41536256	10.13278888	10.0448804	9.970965785	10.15369895	10.20242629	10.02921544	10.0960391	10.35868307
ILMN_1795247	NM_152641.2	196528	ARID2	8.245253679	8.211949602	8.102738955	8.015021359	8.313261726	8.190915555	8.136571824	8.349627567	8.280381979	8.119691805	8.100537773	8.333387505
ILMN_2182335	NM_152641.2	196528	ARID2	8.573908818	8.626904141	8.583275365	8.562951766	8.851522314	8.602227105	8.838142166	8.946257427	8.761674222	8.63823099	8.682289562	9.008997744
ILMN_1670130	NM_005224.2	1820	ARID3A	8.09090317	7.999146529	7.834727015	8.024987808	8.178750987	7.880789586	8.375220191	8.000992075	7.799732333	7.865172165	7.760533674	7.818148185
ILMN_1696956	NM_006465.2	10620	ARID3B	7.480303096	7.522927501	7.525386908	7.550966828	7.649621207	7.874522808	7.81526416	7.727599896	7.292544347	7.325555516	7.319760622	7.424399789
ILMN_1810229	NM_023001.2	5926	ARID4A	7.561672103	7.412065927	7.431183332	7.606617668	7.509170885	7.692051215	7.643020627	7.607510085	7.460876049	7.563868928	7.490714521	7.578833073
ILMN_2269564	NM_016374.5	51742	ARID4B	8.463086185	8.411357177	8.458157222	8.30698399	8.428079563	8.387586566	8.699044207	8.505226817	8.211384115	8.411020685	8.544265899	8.88443247
ILMN_1761334	NM_016374.5	51742	ARID4B	7.386958346	7.481550016	7.424037764	7.394911939	7.498902646	7.233622553	7.225167904	7.354975727	7.209966016	7.493873058	7.11005729	7.247761404
ILMN_2362982	NM_016374.5	51742	ARID4B	7.412981321	7.435186017	7.386130644	7.349538668	7.47796464	7.21159048	7.3700919	7.516956722	7.656251086	7.378299192	7.37754806	7.463535817
ILMN_1721626	NM_032199.1	84159	ARID5B	9.60775714	9.602255876	9.808041488	9.681841195	10.11480557	10.10088438	9.960330122	10.220758	10.12369852	10.11713528	10.05206669	10.19544111
ILMN_1694219	NM_005744.2	25820	ARIH1	8.260324461	8.236473963	8.226923187	8.20987539	8.068546139	8.105674412	8.285992124	8.194731742	7.877862016	7.893688018	7.922532075	8.015350374
ILMN_1792825	NM_006321.2	10425	ARIH2	9.193108385	9.050815103	8.961918169	8.905872535	8.834558589	9.068466601	8.943736173	8.911458203	8.709279606	8.819758221	8.625714322	8.765053326
ILMN_1813091	NM_001177.3	400	ARL1	10.19960364	10.37434508	10.2982333	10.20242629	10.50126497	10.34419714	10.53501287	10.57198012	10.71925362	10.81689645	10.8006136	10.628101
ILMN_2403047	NM_144996.2	200894	ARL13B	7.422090844	7.005424691	7.293337374	7.353407987	7.022255722	6.760247564	7.030855805	7.235075058	7.106268745	7.217543848	7.157687482	7.136290864
ILMN_2202967	NM_019087.1	54622	ARL15	6.88320168	6.952351041	6.879850323	7.063398317	7.181974148	7.127361924	7.176642915	7.22745133	7.014215793	7.223719863	7.296695084	7.178553315
ILMN_1679917	NM_001040025.1	339231	ARL16	8.783721177	9.035970247	9.082896547	8.936516335	8.968912117	8.951180954	8.625332232	8.936917324	8.923093901	8.542408968	8.798314319	8.71777477
ILMN_3231952	NM_001103154.1	641522	ARL17B	7.57608748	7.62708003	7.649136876	7.528812738	7.45165869	7.507908783	7.354202651	7.310786349	7.349792524	7.408354369	7.156763676	7.203966553
ILMN_1698680	NM_016632.1	51326	ARL17P1	7.195874141	7.223906135	7.273221204	7.104884906	7.179839441	7.218073981	7.168887692	7.111645871	6.949095988	6.920299256	7.004648576	7.113966105
ILMN_1787879	NM_001667.2	402	ARL2	10.4627732	10.21633118	10.14552207	10.19544111	9.877535222	10.13080992	9.920948421	9.953550298	10.08044182	9.984070917	10.01128457	10.05976355
ILMN_1755391	NM_012106.3	23568	ARL2BP	10.92426619	10.88018731	10.74623382	10.93070556	10.85109546	10.97886773	11.11909026	10.98578076	11.04512416	11.24730154	11.33650154	11.18982394
ILMN_1704842	NM_001037164.1	10124	ARL4A	7.255058793	7.183359469	7.194436767	7.181278503	7.260706935	6.996285919	7.173267378	7.063576283	6.92764287	6.915149184	6.800390014	6.844561409
ILMN_1775405	NM_005738.3	10124	ARL4A	8.15068812	8.271118888	8.20272576	8.264774265	9.322365346	9.287607348	9.214654496	9.067213839	7.703661374	7.888764554	8.195492294	7.904900709
ILMN_1743241	NM_001037164.1	10124	ARL4A	8.156420382	7.602586785	7.814463264	8.187079841	8.224049442	7.965772743	8.729950368	8.689935791	7.219717415	7.657422784	7.531864877	7.682772722
ILMN_1771738	NM_012097.3	26225	ARL5A	7.490916644	7.564192942	7.564001592	7.3700919	7.434808345	7.486479482	7.550325842	7.298790263	7.460355959	7.188154612	7.359633613	7.312302131
ILMN_2332558	NM_001037174.1	26225	ARL5A	9.704996079	9.516802724	9.704996079	9.657810401	9.770261996	9.338741284	9.857924561	9.946988858	9.259432333	9.479629723	9.583444054	9.442174683
ILMN_1688526	NM_001037174.1	26225	ARL5A	11.09414038	11.27623551	11.44851539	11.21969068	11.08503421	11.09295464	11.16616434	11.32437578	11.02090843	11.09042607	11.04512416	10.91138
ILMN_2120022	NM_178815.3	221079	ARL5B	7.69985281	7.538043006	7.616636322	7.745597692	7.421523759	7.287811172	7.565370975	7.704977756	7.33604143	7.738298344	7.713087462	7.606351909
ILMN_1680465	NM_178815.3	221079	ARL5B	7.212383543	7.006166721	7.249105866	7.379786423	7.104266411	6.888580099	7.035054197	7.229045657	6.958494716	7.312040684	7.158080477	7.012774247
ILMN_1708416	NM_015161.1	23204	ARL6IP1	12.4736502	12.27240234	12.30432194	12.49440861	12.26891388	12.03487873	12.29555171	12.30160079	11.7406135	12.66954836	12.37345165	12.68834605
ILMN_2113362	NM_015161.1	23204	ARL6IP1	7.148151145	7.154241928	7.343175942	7.515598137	7.240542356	7.279762851	6.962653126	7.108945704	7.063509414	7.086673386	7.392834296	6.853255902
ILMN_2393144	NM_001002251.1	51329	ARL6IP4	8.654556911	8.659645608	8.709632863	8.766526921	8.980735388	8.975167004	8.820711895	8.81654979	8.841326578	8.459255779	8.651867911	8.749447113
ILMN_1769810	NM_006407.3	10550	ARL6IP5	10.7397283	10.61916996	10.85432922	10.84843672	11.45277404	11.1541428	11.5497736	11.52300369	11.6669252	11.75598205	11.90956424	11.76589645
ILMN_1797964	NM_152522.3	151188	ARL6IP6	8.929762302	9.211363185	9.204441296	9.120863298	8.966412874	8.742071915	8.969691002	8.71432452	9.015733665	8.991260493	9.052336821	8.611813821
ILMN_1752837	NM_018184.2	55207	ARL8B	10.51716249	10.26024447	10.51970603	10.65268546	10.73830848	10.41053191	10.57772432	10.70500593	10.22771942	10.64189008	10.51327162	10.61498124
ILMN_1722066	NM_018120.3	55156	ARMC1	10.04008968	9.725727526	9.801357543	10.15827769	9.825081213	9.620420542	9.847119063	9.751454013	9.445808834	9.742495046	9.961210624	9.874913129
ILMN_1689296	NM_031905.2	83787	ARMC10	7.827446873	7.986598655	7.97928685	7.840211433	7.763552331	7.750792725	7.733918292	7.752541885	7.790291146	7.738482782	7.701268336	7.607386541
ILMN_2052598	NM_031905.2	83787	ARMC10	10.38603707	10.37367648	10.61364767	10.48151995	10.44661086	10.11594619	10.1736634	10.28413699	10.08419983	10.41119318	10.19490702	10.12783186
ILMN_1697118	NM_033415.2	93436	ARMC6	7.70426057	7.814463264	7.672640316	7.760246233	7.330527029	7.605368395	7.535474463	7.323986974	7.601233716	7.437625584	7.484781818	7.56627252
ILMN_1797298	NM_024585.2	79637	ARMC7	8.011055576	8.084688291	7.759459471	7.864284591	8.216809384	8.343374508	8.476192103	8.161512352	8.093557007	8.029690297	7.923616887	7.909569716
ILMN_1781151	NM_015396.3	25852	ARMC8	7.726165697	7.924907493	7.972882742	7.8113201	7.656251086	7.672015106	7.620277019	7.41859898	7.653288646	7.526212041	7.601659379	7.576905284
ILMN_2334760	NM_177947.2	51566	ARMCX3	7.120484657	7.24730854	7.262448192	7.241667652	7.578193782	7.395247067	7.518985911	7.563220682	7.135354275	7.258356857	7.347941095	7.238698981
ILMN_1741156	NM_022838.2	64860	ARMCX5	7.73189803	7.594005048	7.678082472	7.840886161	7.789655576	7.886650128	7.923991775	7.942180184	7.314066568	7.541054786	7.535980608	7.386130644
ILMN_2414533	NM_019007.3	54470	ARMCX6	7.91274027	7.955730103	8.004512628	7.82688783	8.167079888	8.006108921	7.992675541	8.068546139	8.326965567	8.28110334	8.224884391	8.309973765
ILMN_1716026	NM_019007.3	54470	ARMCX6	8.21114705	8.367371503	8.35611167	8.225216597	8.418313513	8.368180782	8.501411676	8.310537351	8.7068213	8.814194064	8.73352721	8.436744851
ILMN_2183510	NM_006010.2	7873	ARMET	11.06433522	10.99469851	11.01488248	10.99934824	10.75585148	10.54403324	10.81077806	10.76204894	11.18802192	11.19288334	11.03467518	11.01209513
ILMN_2347314	NM_178426.1	405	ARNT	7.535474463	7.47385833	7.462809797	7.634258546	7.844708902	7.557507355	7.597987717	7.632846923	7.772197108	7.631689276	7.654263672	7.528812738
ILMN_2405305	NM_001030272.1	406	ARNTL	7.341208346	7.335350155	7.222594964	7.320119084	7.250703926	7.455672439	7.258069426	7.217948007	7.499479986	7.35854044	7.32474671	7.316612804
ILMN_1759915	NM_006409.2	10552	ARPC1A	12.00051873	11.79811696	11.63554673	11.67775399	11.66217567	11.61475907	11.79239582	11.73624844	11.72106329	11.67545253	11.57884486	11.44908931
ILMN_2085760	NM_005720.2	10095	ARPC1B	8.679198923	8.663650249	8.503120115	8.524454739	8.655504606	9.019783353	8.962385045	8.377074281	9.014836743	8.87496076	9.123081059	8.91551612
ILMN_1792489	NM_005731.2	10109	ARPC2	11.90258276	11.69368122	11.76398041	11.87166233	11.87566412	11.74510495	11.72615514	11.78022273	11.99648867	11.9586466	12.05107126	12.10947712
ILMN_1655561	NM_005719.2	10094	ARPC3	12.52178101	12.55394818	12.62534607	12.56117886	12.80661708	12.81059312	12.70244219	12.72464473	12.68163681	12.53385459	12.62180899	12.65627849
ILMN_2393763	NM_001024960.1	10093	ARPC4	9.218230948	9.772615949	9.796351645	9.562213799	9.623456299	9.800769534	9.569178142	9.375393761	9.628913907	9.646746257	9.502832997	9.362460245
ILMN_1707336	NM_001024959.1	10093	ARPC4	10.01700463	10.33946145	10.01179751	10.03880242	10.24812207	10.35928945	10.25506517	10.22440331	10.46814951	10.28100038	10.01265526	10.04252533
ILMN_1768394	NM_005717.2	10092	ARPC5	11.90811561	11.71686832	12.02744057	11.95442062	12.30929728	11.88425296	12.07869155	12.03028227	11.96580268	12.11447147	12.00678434	12.24382823
ILMN_2043816	NM_030978.1	81873	ARPC5L	9.928322795	10.12330019	10.18693133	9.764433409	9.60959837	9.244505838	9.490274486	9.642024428	9.765188783	9.728082408	9.507885995	9.612517454
ILMN_1782810	NM_032487.3	84517	ARPM1	7.024549072	7.139510424	7.217948007	6.998092805	7.087963454	7.192816529	7.112388419	7.156763676	7.138480701	7.067505351	7.111995292	7.11593215
ILMN_1772798	NM_006628.4	10776	ARPP19	8.289335594	8.080000435	8.311590756	8.234897885	8.459498014	8.200316507	8.475476479	8.414308501	8.043145976	8.381221932	8.303141895	8.093822123
ILMN_2059505	NM_006628.4	10776	ARPP19	10.25643988	9.954210563	10.17239375	10.41220675	10.57142748	10.48373921	10.31761838	10.59791846	10.12838363	10.1434151	10.23851222	10.19863043
ILMN_2325168	NM_020251.2	408	ARRB1	8.165603475	8.203781114	7.979504081	8.092206909	8.167620862	8.113391606	8.189393662	7.990105666	9.052619943	8.787261038	8.855708516	8.880572581
ILMN_1730620	NM_004041.3	408	ARRB1	7.942180184	7.81526416	7.850706302	7.82493329	8.062231827	8.087309547	8.069927141	7.945017696	8.721826507	8.707421256	8.537656773	8.587657521
ILMN_1661492	NM_152285.2	92714	ARRDC1	7.476591498	7.69899283	7.527251787	7.597590764	7.712306194	8.014386539	7.980425232	7.678082472	7.958150735	7.981855507	7.834301014	7.776271152
ILMN_1715181	NM_015683.1	27106	ARRDC2	7.581882217	7.74732563	7.823879895	7.493019605	7.682434246	7.67333876	7.656251086	7.818148185	7.583934966	7.47796464	7.613581746	7.589556025
ILMN_2198515	NM_020801.1	57561	ARRDC3	7.897590769	7.489269161	7.634492352	7.747964684	7.670856619	7.593199124	7.747790181	7.663502601	7.418766776	8.197507169	7.984501629	8.277853207
ILMN_2358202	NM_015908.4	51593	ARS2	11.60393275	11.48479068	11.64966306	11.58561138	11.22720076	11.35995761	11.15305669	10.93937499	10.94318805	11.08606986	10.91245976	11.26824606
ILMN_2047240	NM_000487.3	410	ARSA	7.662445502	7.742848346	7.578690446	7.563220682	7.942180184	8.136307784	8.049951984	7.754088455	8.511012935	8.289907299	8.217984831	8.189393662
ILMN_1684873	NM_001669.2	414	ARSD	8.28110334	8.390289785	8.285992124	8.277311115	8.872394778	8.861908233	8.87916539	9.017042776	8.911656233	8.713938397	8.696098867	8.825595167
ILMN_1720604	NM_014960.2	22901	ARSG	7.250029279	7.330244659	7.118476014	7.174978597	7.372690969	7.500937459	7.396249415	7.312426483	7.330418569	7.338858477	7.289146513	7.237450908
ILMN_1657050	NM_198150.1	153642	ARSK	7.113010737	7.339239845	7.26734852	7.177034768	7.05789969	7.164142649	7.020751089	7.052307201	7.330141557	7.179966797	7.13476924	7.111200368
ILMN_1800935	NM_022786.1	64801	ARV1	8.82887177	8.949344662	8.841010435	8.823286026	8.938473116	8.661121077	8.78626734	8.868007626	8.980735388	8.886619037	9.059159211	9.027516527
ILMN_1684054	NM_177924.2	427	ASAH1	7.368638284	7.425572598	7.385917606	7.455447234	7.516216908	7.552890383	7.500338392	7.508789915	7.535694514	7.721633776	7.746077584	7.694788977
ILMN_2233366	NM_018482.2	50807	ASAP1	7.200155125	7.217151211	7.512727033	7.366634327	7.389616713	7.096356742	7.66412013	7.574666937	7.454238417	7.695609711	7.883893862	7.824071536
ILMN_3245057	NM_018482.2	50807	ASAP1	9.084085265	9.109724113	9.17541382	8.966625419	9.344451932	9.270495538	9.349208014	9.246211157	9.527748512	9.528816058	9.588019539	9.526096011
ILMN_1690963	NM_018482.2	50807	ASAP1	8.421899036	8.47226477	8.460289193	8.513554699	8.617722371	8.51717804	8.522648221	8.370376605	8.913750207	8.72724182	8.587232208	8.939295055
ILMN_3270972	NM_003887.2	8853	ASAP2	7.922243051	7.721454007	7.917571387	8.025136239	7.929682721	7.831057007	7.872423098	7.868430582	7.152781713	7.483677143	7.651381822	7.516079777
ILMN_3194508	NM_003887.2	8853	ASAP2	8.762378716	8.689601438	8.889687996	8.830350726	8.487049349	8.659316649	8.466215981	8.538419046	7.666098993	8.271912574	8.216809384	7.957243692
ILMN_1685441	NM_017707.2	55616	ASAP3	9.487241533	9.478419974	9.393208312	9.454562513	9.850210283	10.07727104	10.16764896	9.893003555	10.00729083	9.942613174	10.03075403	10.03045748
ILMN_1683096	NM_016114.3	51665	ASB1	8.638606783	8.622447957	8.635954228	8.549237129	8.810194043	8.74060482	8.891692279	8.755421401	8.58633241	8.427754491	8.589100926	8.545855268
ILMN_1654385	NM_024701.2	79754	ASB13	7.765564581	7.746693681	7.736723923	7.739477528	7.62428005	7.653288646	7.670382908	7.688226526	7.936413568	7.649136876	7.635115889	7.773887565
ILMN_2358784	NM_145863.1	51130	ASB3	8.17677155	8.309429969	8.272215461	8.19524079	8.462796303	8.276124871	8.443692425	8.372943394	8.400740709	8.583930078	8.381221932	8.600998917
ILMN_2358783	NM_145863.1	51130	ASB3	7.718896543	7.782137248	7.829137929	7.777284251	7.835106138	7.762654439	7.774951741	8.063303932	7.94285344	7.835519901	7.829768393	8.145940295
ILMN_1699606	NM_016115.3	51130	ASB3	7.143739315	7.265984404	7.330244659	7.197877183	7.283560683	7.086064022	7.294102388	7.189526108	7.339566779	7.24824639	7.091086241	7.257244509
ILMN_1806705	NM_177999.1	140459	ASB6	7.287048356	7.253777534	7.189000209	7.095760947	7.505945696	7.306453648	7.365849108	7.446972436	7.345753847	7.197024976	7.120016984	7.215613565
ILMN_2397776	NM_177999.1	140459	ASB6	6.997107203	7.042997746	6.960432938	6.866257679	7.038596404	7.180815216	7.076672389	7.162384279	7.10805289	7.01068922	6.977024567	6.856220082
ILMN_1680419	NM_024708.2	140460	ASB7	7.192816529	7.306453648	7.300480693	7.190329414	7.176368654	7.070497741	7.191603115	7.052521319	7.106192307	7.006544886	7.094955971	7.009408761
ILMN_2173740	NM_024095.3	140461	ASB8	9.377562809	9.520572914	9.433005534	9.482147654	9.890612671	9.613982609	9.731977259	9.877535222	9.975658844	10.00568349	9.926352189	9.864674442
ILMN_1783675	NM_024095.3	140461	ASB8	8.937605104	8.946865931	8.863991708	8.857047294	9.295521692	9.262604398	9.314755202	9.166777949	9.170996856	9.318837871	9.188279505	9.162180826
ILMN_1679919	NM_032204.3	84164	ASCC2	10.77324143	11.03467518	10.97336517	10.85109546	10.97021017	10.93852693	11.12231423	11.00052542	10.99363898	10.89846988	10.85212684	10.96309693
ILMN_1745772	NM_006828.2	10973	ASCC3	8.023312469	8.175232659	8.255074376	8.222381955	8.165079839	7.901919772	7.96043873	8.200674032	7.939707905	7.960138084	8.002056628	8.302319051
ILMN_2294751	NM_006828.2	10973	ASCC3	7.448628438	7.365481709	7.47385833	7.574076524	7.54321437	7.503296255	7.419773142	7.744590341	7.470531171	7.488924661	7.491824242	7.581590019
ILMN_1714737	NM_014034.1	25842	ASF1A	8.448456646	8.290568165	8.403678876	8.522078118	8.500873342	8.112493721	8.568343023	8.573179466	8.234177954	8.919841494	8.795662089	8.663650249
ILMN_1695414	NM_018154.2	55723	ASF1B	9.21273493	9.458033125	9.192974789	9.244102152	7.885139318	7.897731125	8.123402371	7.9695569	8.784442146	8.546167915	8.559573643	8.641590462
ILMN_1666933	NM_004674.2	9070	ASH2L	11.32193993	11.24337514	11.34360269	11.28187614	11.07093533	11.36362612	11.47852089	11.36174972	11.77473806	11.78904125	11.77473806	11.85219825
ILMN_1804384	NM_004192.2	8623	ASMTL	7.042145261	7.068149481	7.090141009	7.100001018	7.119274203	6.932789943	7.013278003	7.041709522	7.156763676	7.16331456	7.060701335	7.034118851
ILMN_1732615	XM_942506.1	8623	ASMTL	8.067370897	7.985388854	7.904004726	7.898114008	8.026890778	7.992033643	7.985492461	7.867880407	8.213080397	8.008082894	8.036142835	8.19524079
ILMN_1689786	NM_004192.1	8623	ASMTL	8.937380294	8.780603412	8.760300466	8.628887668	8.61935615	8.843672679	8.703721582	8.559326992	9.17824804	8.963031595	8.897006211	8.866172971
ILMN_1657571	NM_004317.2	439	ASNA1	7.464538399	7.212271665	7.251056285	7.609921876	7.343318984	7.808014289	7.328350004	7.314854199	7.380763209	7.681825914	7.538854727	7.62428005
ILMN_1796417	NM_133436.1	440	ASNS	10.85064552	10.90900875	10.89506476	10.69747499	10.10946373	10.07129475	10.27246416	10.14645158	10.27486266	10.18150636	9.819891831	10.24812207
ILMN_2398107	NM_133436.1	440	ASNS	9.142121357	9.014836743	9.100519376	9.276896738	8.87955752	8.737190547	8.659316649	8.772067422	8.883712753	8.705752636	8.79894382	8.961918169
ILMN_2221673	NM_019048.1	54529	ASNSD1	10.06882529	10.56825257	10.34293247	10.29070892	10.13155347	9.985198699	9.962560446	10.32362114	10.01094764	10.05293751	9.824695468	9.928322795
ILMN_1815184	NM_018136.3	259266	ASPM	9.998546711	9.802298894	10.02553964	9.998546711	8.820475131	8.604927521	8.584798685	9.11790175	8.867692027	9.260279291	9.321669288	9.415297908
ILMN_1688180	XM_001132706.1	79058	ASPSCR1	7.243514857	7.479490079	7.263490811	7.432505989	7.431787577	7.781396436	7.505114447	7.463414839	7.402372578	7.288001351	7.221986284	7.201632881
ILMN_1708778	NM_000050.4	445	ASS1	11.8768231	11.92402749	11.93524205	11.8121087	11.74419474	11.72615514	11.86645482	11.59106927	11.74189965	11.68503915	11.60105994	11.65875328
ILMN_2395451	NM_054012.3	445	ASS1	11.88598725	12.07869155	11.94818652	11.97480282	11.84623316	11.80956799	12.03138692	11.65074482	11.57568294	11.73205843	11.96507683	11.69510734
ILMN_1803813	NM_014065.2	28990	ASTE1	8.332315883	8.228998535	8.328886268	8.251174666	8.216064842	8.116769169	8.220577607	8.166204266	8.490553284	8.499035439	8.559771698	8.381533434
ILMN_1744118	NM_198186.2	23245	ASTN2	7.242512001	7.156555384	7.069639876	7.113885908	7.165051692	7.268340816	7.107181498	7.042145261	7.20866064	7.045093438	7.116410506	7.080611832
ILMN_1726025	NM_015338.4	171023	ASXL1	7.820969037	7.889948643	7.843216329	7.938770373	7.674764288	7.945418084	7.631689276	7.604970503	7.672397054	7.715119114	7.72730786	7.787835319
ILMN_1698968	NM_018263.4	55252	ASXL2	8.676660572	8.599385493	8.548187291	8.548187291	8.612652169	8.611981234	8.629300879	8.731999483	8.703721582	8.661711127	8.714655597	8.868387366
ILMN_1654497	NM_032810.2	84896	ATAD1	9.075859629	9.060826417	9.126712732	9.249571439	9.331536611	9.176068154	9.102501457	9.252390112	8.640471266	9.3107734	9.335604286	9.063083048
ILMN_2048700	NM_014109.2	29028	ATAD2	9.72261015	9.938519135	9.861841409	9.699397723	8.481835347	8.367690377	8.554434982	8.322819585	8.826737233	9.288083508	9.111923589	8.817512621
ILMN_3235282	NM_017552.1	54454	ATAD2B	7.091668103	6.93452004	7.193248376	7.182486723	7.324889791	6.996830482	7.193576612	7.197205879	6.894332742	7.157687482	7.185548444	7.257987427
ILMN_1738530	NM_018188.2	55210	ATAD3A	8.824018376	8.601216999	8.63420953	8.728066758	8.04540256	8.347282079	8.056029623	8.014386539	8.168665099	8.157025515	8.117740749	8.268722107
ILMN_1812479	NM_007041.2	11101	ATE1	7.218795695	7.210241758	7.13862507	7.241791572	7.064327812	7.293337374	7.019329407	7.10969382	7.208900552	7.08688777	6.998584789	7.110850755
ILMN_1801923	NM_005171.3	466	ATF1	7.5987225	7.550092615	7.7362903	8.084941758	7.903186534	8.019530128	7.794492548	7.925181739	7.599169737	7.623282345	7.82458585	7.713087462
ILMN_1748271	NM_001880.2	1386	ATF2	7.161933018	7.01068922	7.060806156	6.956316909	6.981590114	7.148965617	7.024695332	7.161851413	7.011538128	7.048334286	7.026797847	7.039965249
ILMN_2374865	NM_001040619.1	467	ATF3	7.463870905	7.386229821	7.503084726	7.433710615	7.243021612	7.020495534	7.09405551	7.315927547	7.605157978	7.572864664	7.644766964	7.594550789
ILMN_1672128	NM_001675.2	468	ATF4	13.13649182	13.04504667	13.14374544	12.99971749	12.90734888	12.9368983	12.96484099	12.93421497	12.91457125	13.01760253	12.95979297	12.96271114
ILMN_2358457	NM_182810.1	468	ATF4	8.905570226	9.156291942	8.878884093	9.1858606	8.79894382	8.763930713	8.584294724	8.591686522	8.739540309	8.69436137	8.84529151	8.585905955
ILMN_1669113	NM_012068.3	22809	ATF5	9.43377299	9.37648401	9.577371421	9.546308391	9.287110708	9.327760781	9.398803536	9.135204703	9.156291942	9.114712924	9.241732473	9.291165173
ILMN_1703471	NM_007348.2	22926	ATF6	10.37162856	10.37120599	10.31761838	10.21890102	10.45164283	10.37434508	10.36399235	10.39903113	10.46102201	10.64662981	10.44661086	10.67024462
ILMN_3194911	NM_004381.4	1388	ATF6B	7.624454797	7.609921876	7.615700988	7.620847362	7.708803865	7.80579094	7.861516238	7.705217661	8.081350281	8.058634161	7.997204326	8.062988912
ILMN_2206098	NM_031482.3	83734	ATG10	7.021898306	7.024432718	7.038688579	6.995313782	7.047722684	6.849821663	7.218598107	7.158689457	7.278094433	7.317128569	7.117978609	7.246432791
ILMN_1725707	NM_030803.5	55054	ATG16L1	9.383438838	9.172881249	9.198001974	9.020649706	9.557884291	9.592508988	9.596915395	9.553272368	9.561246888	9.642517108	9.544911707	9.40171216
ILMN_2365881	NM_017974.3	55054	ATG16L1	8.91912433	9.076287314	8.853880905	8.931685421	9.249571439	9.371525104	9.240744354	9.239474421	9.273689083	9.252755066	9.281235976	9.057902127
ILMN_1664644	NM_033388.1	89849	ATG16L2	7.177292954	6.950359928	7.061914413	7.173442289	7.069715054	6.918739232	7.185984453	7.146940279	7.049463053	7.150456101	7.022722894	7.147731018
ILMN_1756006	NM_015104.1	23130	ATG2A	7.343840388	7.282297085	7.348471456	7.313453569	7.451263872	7.43906623	7.380275765	7.279280917	7.662663391	7.441519168	7.597987717	7.622806657
ILMN_1769566	NM_022488.3	64422	ATG3	10.68285592	10.63627569	10.65330907	10.65998073	10.41536256	10.39753453	10.41969057	10.35175861	10.547472	10.51627621	10.55993819	10.48002069
ILMN_2411915	NM_178326.2	23192	ATG4B	8.538419046	8.894742899	8.471552072	8.641410553	8.486676568	8.608422279	8.464691136	8.208197284	8.65033914	8.65033914	8.593038483	8.307301009
ILMN_1700923	NM_032852.2	84938	ATG4C	7.689098539	7.644766964	7.710136923	7.702483013	7.668762332	7.46504637	7.727599896	7.905853286	7.408686389	7.663371663	7.705622712	7.70158371
ILMN_2180315	NM_032885.4	84971	ATG4D	7.185548444	7.219576097	7.250703926	7.00235823	7.320330327	6.959050251	7.138480701	7.300226247	7.207106103	7.220866802	7.397089308	7.135838546
ILMN_1801905	NM_032885.4	84971	ATG4D	7.315762747	7.330418569	7.270442042	7.107409596	7.265046764	7.255296778	7.340268502	7.203655354	7.231308556	7.160806263	6.941541825	7.168439463
ILMN_1718265	NM_004849.1	9474	ATG5	7.88850765	7.77130128	7.891752115	7.904451583	8.128772316	8.135901633	8.185398287	8.159758338	7.572378118	7.762224555	7.801133429	7.825292097
ILMN_1790978	NM_006395.1	10533	ATG7	8.685250233	8.475476479	8.585248006	8.28707653	8.80376885	9.003816399	8.877916296	8.782756484	8.907115398	8.765053326	8.816082217	8.703388678
ILMN_2410975	NM_001077198.1	79065	ATG9A	7.438056598	7.685499398	7.711523815	7.667765132	7.834019051	7.916701152	7.65692248	7.579653093	8.03430707	7.843539841	7.661327051	7.781521024
ILMN_1739008	NM_001077198.1	79065	ATG9A	7.566567074	7.70919688	7.703441976	7.64097803	7.668521961	7.648671076	7.664748059	7.88706095	7.92616195	7.772620073	7.674120926	7.746969059
ILMN_1794707	NM_025092.3	80162	ATHL1	7.468574357	7.431650536	7.358383074	7.401906884	7.430942567	7.685499398	7.480427513	7.467965771	7.2557141	7.335008861	7.229688854	7.224926825
ILMN_1673991	NM_004044.4	471	ATIC	11.20878121	11.36362612	11.33650154	11.3922031	11.04850867	10.87661977	11.15010521	11.20689714	11.44460185	11.19995264	11.32437578	11.25267135
ILMN_1716384	NM_022374.1	64225	ATL2	8.231118436	8.16402596	8.268938205	8.170055239	8.034723044	7.952112206	8.183120733	8.083559105	8.038192522	8.360136423	8.141867014	8.108654084
ILMN_1751086	NM_015459.3	25923	ATL3	9.004105552	9.170152408	9.042124736	8.770405225	8.501092363	8.756729436	8.624900708	8.639788915	9.115830218	9.113728885	9.033347836	9.105174668
ILMN_1772540	NM_015251.2	23300	ATMIN	8.045639546	8.295650943	7.991318324	8.021994884	8.383658074	8.219160774	8.399543258	8.228998535	8.645464619	8.693264263	8.655504606	8.442458785
ILMN_2223720	NM_015251.2	23300	ATMIN	7.540806111	7.513041413	7.540445028	8.019839217	8.22831414	8.316528636	7.893909428	8.043347239	8.149531207	7.881784513	8.170996606	8.005576833
ILMN_1737833	NM_001007026.1	1822	ATN1	7.108186743	7.146161329	7.137064911	7.078020546	7.171138759	7.325019362	7.279644008	7.193357796	7.197293373	7.129754907	7.095234546	7.183443836
ILMN_1670609	NM_004045.3	475	ATOX1	12.07019073	12.12811937	12.06900763	12.02165843	12.33451884	12.39618384	12.45427153	12.32151918	12.66594121	12.39376878	12.22753623	12.69091967
ILMN_3307935	NM_024490.3	57194	ATP10A	7.522705494	7.496975977	7.455911578	7.403607731	7.162683363	7.335499334	7.248363104	7.330418569	7.344342961	7.388929125	7.25356199	7.470983368
ILMN_1661428	NM_173694.3	286410	ATP11C	6.877258363	6.90876248	6.802644312	6.853516665	6.816691856	6.693574771	6.832563473	6.721602335	6.950589722	6.951379143	6.97064662	7.010599714
ILMN_1804137	NM_001010986.1	286410	ATP11C	7.002292964	6.754736546	7.067851647	7.089591367	7.131182002	6.9724698	6.987426608	7.068563335	6.902688644	7.205020999	7.192816529	7.092259246
ILMN_2389810	NM_173694.3	286410	ATP11C	7.573330593	7.247519325	7.51998293	7.67560637	7.638501802	7.258512329	7.478331184	7.730042105	7.421400048	7.841556171	7.989415505	7.618475806
ILMN_2134224	NM_020410.1	57130	ATP13A1	8.413347824	8.335586423	8.289619631	8.309429969	8.507816043	8.439416192	8.587365366	8.605688777	8.507017595	8.350159076	8.424657184	8.391213511
ILMN_1704164	NM_022089.1	23400	ATP13A2	7.419998088	7.325555516	7.47172967	7.417280386	7.423458838	7.433990132	7.466090332	7.433710615	7.545735981	7.461448342	7.521298129	7.582130689
ILMN_1731783	NM_000701.6	476	ATP1A1	9.885236346	9.800350213	9.781435617	9.794245105	10.08936176	10.42576979	10.34487065	9.981921134	10.3348889	10.06412299	9.872051193	9.766411799
ILMN_2415189	NM_001001586.1	476	ATP1A1	11.78348162	11.80397165	11.5497736	11.56618964	11.96704645	12.14691197	12.10737337	12.03138692	12.08212708	11.98125295	11.97925012	11.73624844
ILMN_1775566	NM_000701.6	476	ATP1A1	8.860432115	9.362071155	9.202629536	9.086554241	9.568832831	9.620847545	9.429347317	9.278894279	9.435099528	9.17693507	8.986072124	8.994522024
ILMN_1658071	NM_001677.3	481	ATP1B1	10.59211408	10.51970603	10.44599873	10.62608316	10.90103204	10.82672802	11.17983633	10.91245976	11.29600994	11.54394917	11.59106927	11.6990423
ILMN_2407824	NM_001001787.1	481	ATP1B1	11.19083212	10.95830548	11.25119657	11.28585183	11.70215666	11.67105271	11.62966671	11.66397964	11.82058067	12.30432194	12.32296776	12.2783664
ILMN_1730291	NM_001677.3	481	ATP1B1	10.11954553	10.30627135	10.13797222	10.10774932	10.30065342	10.56165454	10.54300378	10.38552056	10.60023816	10.56664394	10.88155603	10.87661977
ILMN_1783304	XM_001133534.1	483	ATP1B3	10.97423388	10.85604107	10.98316321	11.06433522	10.96026119	11.05162293	10.78243723	10.96632447	11.48676464	11.50395987	11.26824606	11.27263853
ILMN_1654322	NM_001679.2	483	ATP1B3	8.346025217	8.559573643	8.407321307	8.445915783	8.082277334	8.072283232	8.113004484	8.229696063	8.91072187	8.7850653	8.631656176	8.74626103
ILMN_1759628	XM_001133534.1	483	ATP1B3	10.16863702	10.09850062	10.25882982	10.26763177	10.09525327	10.18924391	10.05656592	10.03194376	10.54855511	10.55924228	10.60271093	10.46201754
ILMN_1655884	NM_170665.2	488	ATP2A2	9.106445426	9.320791074	9.489168189	9.337742976	8.797043466	8.783721177	8.91551612	8.906398793	9.283254612	9.023041561	8.513833771	8.93517507
ILMN_1697827	NM_174955.1	489	ATP2A3	7.114142107	6.949414703	6.957363271	7.034641619	7.479644475	7.416863381	7.545344466	7.42192091	7.579254834	7.475232453	7.548025799	7.580878105
ILMN_2401933	NM_001001323.1	490	ATP2B1	7.298233068	7.28721924	7.531864877	7.538505572	7.555872126	7.486679785	7.425572598	7.486679785	7.367433099	7.507517965	7.80882778	7.744497506
ILMN_1680579	NM_001001396.1	493	ATP2B4	7.822688727	7.90044903	8.015350374	7.929130558	8.460806851	8.509929754	8.500288591	8.360589899	8.965358915	8.774418104	8.843672679	8.851897363
ILMN_2367753	NM_001684.3	493	ATP2B4	7.652145858	7.84720709	8.057398282	7.773059403	8.261392124	8.250439601	8.325005415	8.375863097	8.601572474	8.541919008	8.58032679	8.585248006
ILMN_1696568	NM_014382.2	27032	ATP2C1	8.208197284	7.902434811	8.245852147	8.280174549	8.267673432	7.971049159	8.406544323	8.307547379	7.945418084	8.627948212	8.675104568	8.56105763
ILMN_1758784	NM_001001485.1	27032	ATP2C1	7.604745946	7.336702923	7.431650536	7.555003183	7.581717298	7.547516922	7.435901907	7.671692493	7.555175019	7.639276306	7.578833073	7.610141199
ILMN_2340565	NM_001001486.1	27032	ATP2C1	8.414308501	8.557071526	8.300725485	8.480933959	8.45406976	8.305391467	8.325663442	8.186734775	8.815544369	8.61342299	8.541480766	8.300725485
ILMN_1785413	NM_014861.2	9914	ATP2C2	7.898523998	7.998254749	7.986308532	7.927561097	8.32603123	8.372084096	8.450179835	8.247738622	8.362367311	8.246165306	8.548973682	8.514965296
ILMN_2341363	NM_004046.4	498	ATP5A1	12.8674469	12.94305303	12.87887455	12.78436166	13.03528969	13.08007851	12.97934463	12.78436166	13.13307589	13.08562134	12.87192602	12.96799118
ILMN_1764494	NM_004046.4	498	ATP5A1	12.99971749	13.12691173	13.09741542	13.00543438	13.04158506	13.19830107	13.18818036	13.11137534	13.21918925	13.44567705	13.32796659	13.32796659
ILMN_1772132	NM_001686.3	506	ATP5B	14.14528817	14.23743929	14.13975837	14.21997013	14.25945199	14.23743929	14.30119179	14.24646153	14.20999016	14.22781747	14.23743929	14.18394625
ILMN_1701269	NM_005174.2	509	ATP5C1	11.2300865	11.23787378	11.22720076	11.46994091	11.41285878	11.38916237	11.29223937	11.35568695	11.48807561	11.49568667	11.27167778	11.04382977
ILMN_1679178	NM_001687.4	513	ATP5D	9.407242055	9.427973588	9.405564634	9.266862187	8.978444201	9.236093622	9.043806539	9.358742177	9.205709202	8.92227487	9.020409969	9.052619943
ILMN_1653599	NM_001687.4	513	ATP5D	10.98513037	11.22229319	11.01153058	10.95755916	11.09901439	11.25327313	11.08877499	10.96508008	11.3264778	11.41599997	11.29045493	11.25119657
ILMN_3261197	NM_001001977.1	514	ATP5E	11.63464681	11.8135323	11.59541368	11.58649877	11.73074141	11.93173587	11.60393275	11.70417903	11.9264072	11.72106329	11.79811696	11.55335714
ILMN_1756674	NR_002162.1	432369	ATP5EP2	13.74006427	13.66236352	13.71635756	14.01735477	13.88435561	14.02702131	13.87170025	13.87594513	13.77573887	14.07833597	14.00133958	13.92178702
ILMN_2225887	NR_002162.1	432369	ATP5EP2	13.4847864	13.64882829	13.44039684	13.22851284	13.604698	13.58966753	13.65599463	13.45184344	13.63887142	13.62283086	13.68615469	13.41438398
ILMN_1672191	NM_001688.4	515	ATP5F1	11.7406135	11.91620492	11.98434333	11.76815785	12.2320704	11.9733623	12.10626227	11.75452678	11.99913081	11.95709696	11.84014769	11.9264072
ILMN_1721989	NM_001688.4	515	ATP5F1	13.43726962	13.37691627	13.33997801	13.50929007	13.5448063	13.30870307	13.49621715	13.4118274	13.3374449	13.64882829	13.56535084	13.48140718
ILMN_1712430	NM_005175.2	516	ATP5G1	8.276848363	8.353117265	8.393453098	8.275113234	8.26292263	8.600998917	8.205540114	8.044080408	8.612337753	8.29224616	8.335981604	8.369356986
ILMN_1676393	NM_001002027.1	516	ATP5G1	11.17296373	11.29223937	11.04131075	11.26947737	11.05025408	11.19288334	10.98088644	11.04850867	11.45698218	11.38916237	11.4308205	11.3417562
ILMN_1669102	NM_005176.5	517	ATP5G2	7.072999703	7.12889756	7.110850755	7.10272636	7.077755714	7.044936121	7.013523674	6.995495825	7.436907219	7.45617286	7.249558166	7.393048031
ILMN_1660577	NM_005176.4	517	ATP5G2	12.03487873	12.19316094	12.13719546	12.00830466	12.21684284	12.16932313	12.3388411	12.30082356	12.87320742	12.76051288	12.87320742	12.69750865
ILMN_1770466	NM_001002258.4	518	ATP5G3	7.871389655	7.84278403	7.80843332	7.786392488	7.835519901	7.922716402	7.970510882	7.862393737	7.945017696	8.082794117	7.999146529	7.972375594
ILMN_1794912	NM_001003785.1	10476	ATP5H	13.27465173	13.24693621	13.09069897	13.53411195	13.42721855	13.25912652	13.26157533	13.27078953	13.22851284	13.35320611	13.25502768	13.08299857
ILMN_1666372	NM_006356.2	10476	ATP5H	13.15317136	12.97696215	13.11137534	12.99383037	13.12100455	13.18483816	13.31703804	13.12357923	12.97696215	13.13649182	13.11630286	13.14374544
ILMN_1726603	NM_007100.2	521	ATP5I	13.12691173	13.11454744	12.95979297	12.98984611	13.1182593	12.97084521	13.15949674	13.14899224	12.92132977	12.99383037	12.96484099	12.7637512
ILMN_1772506	NM_007100.2	521	ATP5I	8.751515272	8.875293514	8.745284399	8.656654389	8.453749669	8.609939601	8.66295564	8.401053574	8.198356144	8.062988912	8.248891519	7.932939904
ILMN_1652806	NM_001003703.1	522	ATP5J	10.03757166	10.26353212	10.03673684	10.31393964	10.51627621	10.53575555	10.50781049	10.30938881	10.3032796	10.26024447	10.27316501	10.14960996
ILMN_1772929	NM_001003701.1	522	ATP5J	12.58249555	12.58517523	12.44595633	12.4736502	12.67120601	12.77056933	12.7517704	12.6630666	12.72464473	12.8911615	12.69577311	12.76051288
ILMN_2348093	NM_001003696.1	522	ATP5J	12.79336657	12.71014541	12.5970213	12.67311757	12.62534607	12.85628857	12.95789574	12.67120601	12.73165484	12.85318185	12.85628857	12.84682177
ILMN_2307883	NM_001003714.1	9551	ATP5J2	12.1247769	12.40253833	12.12641345	12.24827539	12.24195307	12.42109283	12.35658594	12.37468741	11.89299316	11.67469809	11.92402749	11.71686832
ILMN_2310621	NM_004889.2	9551	ATP5J2	12.14375373	12.20252027	12.22753623	12.2112267	12.22290899	12.30432194	12.2783664	12.20252027	11.85100721	11.87566412	11.96099706	11.78453384
ILMN_2079285	NM_006476.4	10632	ATP5L	9.682711458	9.532325532	9.417230799	9.572585792	9.683516983	9.518003748	9.519854017	9.600230721	9.766763762	9.690820562	9.781435617	9.536561368
ILMN_1812638	NM_006476.4	10632	ATP5L	12.25498636	12.24195307	12.14236174	12.21842338	12.52360924	12.37468741	12.53385459	12.50277836	12.35658594	12.42880035	12.27403098	12.17306089
ILMN_1791332	NM_001697.2	539	ATP5O	12.94305303	12.88720919	12.94305303	12.84682177	12.95979297	12.95521144	13.09741542	12.80013225	13.04158506	12.93974063	12.94763073	12.89369458
ILMN_1700625	NM_001003803.1	27109	ATP5S	7.637976061	7.808645685	7.727150585	7.725706397	7.913279589	7.788078153	7.875544181	7.959840272	8.17657959	8.053656047	8.061439781	7.896429287
ILMN_1679188	NM_001003805.1	27109	ATP5S	8.046562543	8.222908865	8.269936886	8.245527988	8.32426247	8.321025677	8.190089852	8.119187036	8.589437301	8.451161647	8.345487747	8.319465749
ILMN_2299843	NM_015684.2	27109	ATP5S	7.687957893	7.799510233	7.652312242	7.605661001	7.493019605	7.545569967	7.522927501	7.725047177	7.913013846	7.910768633	7.79665745	7.905405057
ILMN_1697694	NM_001183.4	537	ATP6AP1	12.17306089	12.12641345	12.07251082	11.98681941	12.53641042	12.50277836	12.68834605	12.51302211	12.70588484	12.85093222	12.78708245	12.79032589
ILMN_1755990	NM_001017971.1	92270	ATP6AP1L	7.077091286	7.175633378	7.125225404	7.030642861	7.097992066	7.091559154	7.163228	7.2210254	7.22115594	7.169176409	7.041660247	7.106966969
ILMN_1677440	NM_005765.2	10159	ATP6AP2	11.76398041	11.59656017	11.54591529	11.71964722	11.81513789	11.49781642	12.03274761	11.95552641	11.94150214	12.11108284	12.36884991	12.15195139
ILMN_1752579	NM_005177.3	535	ATP6V0A1	10.60023816	10.44859127	10.39271347	10.2997392	10.70962838	10.93170374	10.74157232	10.76624978	10.3915089	10.36515775	10.38403145	10.42519912
ILMN_1700380	NM_012463.2	23545	ATP6V0A2	8.449236154	8.68458839	8.476813427	8.489524873	8.399740624	8.460289193	8.462407385	8.456951906	8.552377455	8.478487321	8.327199169	8.108294444
ILMN_1678186	NM_020632.2	50617	ATP6V0A4	6.789911793	6.796817059	6.800655333	6.60603708	6.809068393	6.797398251	6.78017228	6.779645823	7.113123289	7.055997098	6.957312189	7.062579391
ILMN_1721391	NM_004047.3	533	ATP6V0B	11.23560142	11.46314577	11.23295689	11.06115042	11.1378653	11.21520657	11.27369421	11.02692175	11.44314973	11.25965206	11.18393803	11.19487502
ILMN_2353642	NM_001039457.1	533	ATP6V0B	9.154826715	9.465386822	9.198896811	8.821373798	9.216111903	8.996048032	9.243769032	9.044544939	9.615601868	9.018829986	9.099917674	9.202291598
ILMN_1773849	XM_001130742.1	527	ATP6V0C	8.944041722	9.03469361	8.848318409	8.857332569	8.950072925	9.260976441	9.149720958	8.772401347	9.163956798	9.024792277	9.037630136	8.95423325
ILMN_1789005	XM_001130742.1	527	ATP6V0C	12.54996247	12.63318801	12.47856033	12.51978391	12.75542612	12.75844227	12.6617988	12.68163681	12.7336846	12.6630666	12.95046623	12.71695854
ILMN_1795826	NM_004691.4	9114	ATP6V0D1	9.800769534	9.762704429	9.619432269	9.620847545	10.13216553	10.15369895	10.08797591	10.07204817	10.92326062	10.83474676	10.80694508	10.73141747
ILMN_1715635	NM_003945.3	8992	ATP6V0E1	11.36479072	11.52300369	11.41067129	11.18550979	11.59541368	11.71143597	11.69615513	11.47852089	12.19007188	12.04904906	11.97771496	12.00051873
ILMN_2071937	NM_003945.3	8992	ATP6V0E1	12.26220116	12.25976974	12.1721315	12.38048244	12.62870617	12.57094457	12.44758669	12.53791968	12.89369458	12.80013225	12.80013225	12.82690276
ILMN_1785095	NM_145230.2	155066	ATP6V0E2	11.51155946	11.36913437	11.51155946	11.42301241	11.63283847	11.73300642	11.75325687	11.71370312	12.04595688	11.94727019	11.98325871	11.82474121
ILMN_1711516	NM_001690.2	523	ATP6V1A	11.26610016	11.02413334	11.04603944	11.1327831	11.37630992	11.50043112	11.3471618	11.61680841	11.52585746	11.54831042	11.70577665	11.83553727
ILMN_1812073	NM_001692.3	525	ATP6V1B1	8.188195667	8.154194831	8.119528929	8.105674412	7.53266294	7.547639531	7.422246459	7.428175898	7.287474142	7.368107428	7.209966016	7.263390339
ILMN_1787705	NM_001693.3	526	ATP6V1B2	9.741736118	9.845441124	9.665856224	9.692235731	9.867998517	9.826917853	10.10256103	9.955360468	10.20000599	10.11433839	9.894328346	10.2155148
ILMN_1659801	NM_001695.4	528	ATP6V1C1	8.073758656	7.815585675	8.124098559	8.174627129	8.282584364	8.247534041	8.193771743	8.305391467	8.102320616	8.467295378	8.220954807	8.294810492
ILMN_1663257	NM_001695.4	528	ATP6V1C1	7.051947368	7.052521319	6.90885493	7.038413135	7.142855532	7.413346978	6.972196355	7.017093456	6.995836105	7.028774669	7.040711644	6.942487528
ILMN_1797310	NM_015994.2	51382	ATP6V1D	10.71252786	10.91280627	10.83647489	10.54564217	10.98316321	11.13604908	11.08503421	11.02356032	11.44908931	11.23918619	11.32052981	11.3264778
ILMN_2339779	NM_001039367.1	529	ATP6V1E1	11.93881102	11.89428272	11.89537609	11.75826819	12.05335405	12.04069213	12.06019874	11.87796122	12.2320704	12.07019073	12.29692079	12.28774845
ILMN_1798485	NM_001039367.1	529	ATP6V1E1	11.63554673	11.60393275	11.48807561	11.46489541	11.39414325	11.80506871	11.63981912	11.53029172	11.88732116	11.80397165	11.89149931	11.76398041
ILMN_1810235	NM_080653.3	90423	ATP6V1E2	7.33338169	7.343446021	7.236654291	7.26172073	7.305279277	7.211510663	7.345606611	7.29761422	7.220744941	7.200277757	7.22707775	7.145659116
ILMN_2099783	NM_004231.2	9296	ATP6V1F	12.44982675	12.44595633	12.30929728	12.26220116	12.46273665	12.54996247	12.56117886	12.74025173	12.54780237	12.63200437	12.43261497	12.69959024
ILMN_1784523	NM_004888.3	9550	ATP6V1G1	12.25976974	12.1634871	12.10419576	12.53385459	12.54780237	12.6588568	12.72817967	12.52927315	12.60124198	12.64040606	12.6617988	12.47856033
ILMN_1654541	NM_130463.2	534	ATP6V1G2	6.811262935	6.737934129	6.808798183	6.733714969	6.782197545	6.845042119	6.913656574	6.74460245	6.977523787	7.039622063	6.963479904	7.065323498
ILMN_2403730	NM_213619.1	51606	ATP6V1H	9.103523604	8.958541406	9.01306915	9.082368623	9.223119865	9.190359048	9.21226753	9.511248018	9.664753747	9.674007549	9.659047575	9.710255591
ILMN_1722056	NM_000053.2	540	ATP7B	8.24796358	8.338201985	8.24796358	8.233847806	8.663199787	8.902523748	8.78024841	8.800811912	8.69155894	8.695346278	8.650572867	8.72724182
ILMN_1782057	NM_020452.2	57198	ATP8B2	9.039215178	8.795662089	9.06142628	8.979749855	9.719350828	9.761420919	9.982340508	9.843672365	9.466516597	9.627401647	9.683516983	9.600230721
ILMN_2089073	NM_006045.1	10079	ATP9A	9.843298941	9.912411252	10.06931281	9.856273937	10.3645976	10.46342935	10.24253701	10.5421671	10.43132731	10.36100945	10.52299829	10.74563063
ILMN_1658684	NM_198531.3	374868	ATP9B	7.125432069	7.098325857	7.127516696	7.000152151	7.072476719	7.124961863	6.940314772	7.210976165	7.405792444	7.314218871	7.234487908	7.202264902
ILMN_1790603	NM_022745.3	64756	ATPAF1	9.772113787	9.964606709	9.727670003	9.727670003	9.692512112	9.743054426	9.731162023	9.636028389	9.882718544	9.905422508	9.730900079	9.963056601
ILMN_1727390	NM_145691.3	91647	ATPAF2	7.35408802	7.296515224	7.259242352	7.262448192	7.438391834	7.254793375	7.251993595	7.340858646	7.593199124	7.518876574	7.546711604	7.375081147
ILMN_1721741	NM_018066.2	54707	ATPBD1B	8.846497077	8.952652441	9.031556754	8.893590951	9.131067763	9.335604286	9.157804937	9.352108108	8.869221208	8.839922122	8.917187367	9.044167861
ILMN_3237981	NM_020811.1	57571	ATPGD1	8.567736708	8.343905218	8.318773261	8.350513159	8.625332232	8.690392301	8.588074087	8.823664666	8.789152136	8.756729436	8.628887668	8.742071915
ILMN_1727332	NM_178191.1	93974	ATPIF1	10.32362114	10.28722409	10.27374898	10.19086791	10.75217907	10.82401997	10.71686489	10.66085252	11.12648767	10.80901966	10.73681117	10.9905784
ILMN_1685978	NM_178191.1	93974	ATPIF1	7.641135589	7.613207482	7.705622712	7.629319459	7.842317026	7.793352949	7.555003183	7.660002312	7.403262609	7.602401945	7.657422784	7.677785169
ILMN_2370464	NM_032166.2	84126	ATRIP	8.121258939	8.173450784	7.868896616	7.989858813	7.573897082	7.865172165	7.670521001	7.654263672	7.745597692	7.637768898	7.594550789	7.880538604
ILMN_1653896	NM_032166.2	84126	ATRIP	8.193253798	8.101590726	8.086627746	7.822278917	7.404600032	7.572864664	7.56433396	7.437904343	7.842317026	7.670662622	7.57265021	7.6001902
ILMN_1761850	NM_139321.1	8455	ATRN	7.314218871	7.197205879	7.244041244	7.269093943	7.434154479	7.414081397	7.225049298	7.221562955	7.498405662	7.313967744	7.374223122	7.313012701
ILMN_1772124	NM_139321.1	8455	ATRN	7.584944467	7.484408047	7.567813129	7.495577651	7.711523815	7.458671544	7.64397665	7.816490912	7.748161982	7.816834548	7.746969059	7.820219817
ILMN_1800951	NM_000332.2	6310	ATXN1	7.510001385	7.388354018	7.429540648	7.432901799	7.745234643	7.789444309	7.739258108	7.695337577	8.357197445	8.163437847	8.214774688	8.289619631
ILMN_2153332	NM_000332.2	6310	ATXN1	6.953010253	6.877437522	7.044244377	7.007158491	7.615456761	7.539993161	7.367224272	7.306453648	8.128339289	8.035293438	8.632216949	8.311590756
ILMN_1705900	NM_013236.2	25814	ATXN10	7.412845023	7.444338256	7.324187749	7.26642957	7.327643357	7.512196066	7.476464319	7.352251812	7.448284834	7.530838593	7.388846489	7.567575108
ILMN_2169676	NM_013236.2	25814	ATXN10	7.181974148	7.022974727	7.075619267	7.389156349	7.302870102	7.219717415	7.151179959	7.261815678	7.133408373	7.181605498	7.346806232	7.199378869
ILMN_3233871	NM_001137675.2	342371	ATXN1L	8.278113022	8.103691182	8.250640455	8.175046984	8.321880756	8.227291993	8.53731626	8.398075409	8.672428171	8.641861729	8.948032219	8.75875255
ILMN_1743829	NM_002973.2	6311	ATXN2	10.4666628	10.60023816	10.55353618	10.51007084	10.62218546	10.75346498	10.60544896	10.708858	10.47559665	10.49955293	10.49620167	10.73830848
ILMN_2393497	NM_030660.2	4287	ATXN3	8.328033537	8.464091123	8.298406757	8.097014993	8.367690377	8.031593694	8.156202938	8.296119638	8.385681244	8.550321993	8.363282798	8.421899036
ILMN_1664177	NM_153340.3	127002	ATXN7L2	8.103467741	8.184002025	7.963579895	8.076799567	7.881784513	7.938538688	8.058390101	7.761620374	7.799241465	7.806805434	7.913279589	7.927024127
ILMN_1862018	NM_001098833.1	56970	ATXN7L3	8.286663563	8.27586749	8.221653334	8.394301481	8.280919671	8.281540621	8.310266039	8.39913306	8.160414011	8.219160774	7.960961671	8.109180316
ILMN_2231911	NM_001698.1	549	AUH	8.406241152	8.508029654	8.701490145	8.288409783	8.484977928	8.493339508	8.503818584	8.421705099	8.752056108	8.743035233	8.610384482	8.696520743
ILMN_1651378	NM_181575.3	550	AUP1	9.500848849	9.422862234	9.485270634	9.499934957	9.018347919	9.251423234	9.054513155	9.006129965	9.04302154	8.835379677	9.064841096	8.819758221
ILMN_1680955	NM_198436.1	6790	AURKA	10.8934062	10.94141374	10.97021017	10.6471175	9.531736437	9.415135413	9.584762801	9.435938567	9.826917853	9.913154654	9.728558978	9.760626814
ILMN_2357438	NM_198434.1	6790	AURKA	10.81738023	10.64609874	10.80165663	10.65330907	9.19163519	9.228640266	9.306765544	9.313741965	9.796351645	9.692512112	9.531736437	9.488753786
ILMN_1768396	NM_017900.1	54998	AURKAIP1	12.56695235	12.49024921	12.5764749	12.63200437	12.48447325	12.52927315	12.52927315	12.46462232	12.5764749	12.42448703	12.36265152	12.60789156
ILMN_1684217	NM_004217.2	9212	AURKB	9.358742177	9.536997416	9.404435902	9.379601902	7.989415505	7.908118167	8.078791804	8.047110276	9.285978026	9.156291942	9.125992499	9.083948891
ILMN_1710216	NM_020371.2	57099	AVEN	8.226923187	8.261392124	8.468401665	8.450941921	8.22422554	8.172610022	8.078473743	8.168343181	7.972375594	7.889948643	7.870926891	7.941924991
ILMN_3237977	NM_015060.1	23080	AVL9	7.289006301	7.232214642	7.195783609	7.239613803	7.162759886	7.147513278	7.237125811	7.07731885	7.246057442	7.32918909	7.306453648	7.528221229
ILMN_1722292	NM_015060.1	23080	AVL9	7.145266799	7.315571664	7.325555516	7.189526108	6.939034942	7.11629717	7.058116228	6.932246647	7.271110015	7.250962521	7.270037371	7.162384279
ILMN_1671731	NM_021732.1	60370	AVPI1	10.28355027	10.15863746	10.09072643	9.970965785	10.1291645	10.2084002	10.0021793	10.13438525	10.45836662	10.3751926	10.27486266	10.57142748
ILMN_1766185	NM_181050.1	8312	AXIN1	9.400184812	9.315168813	9.273689083	9.252390112	8.988238746	9.110418058	9.232743729	9.21736984	9.076287314	8.956722304	8.878884093	9.004105552
ILMN_1703123	NM_033027.2	64651	AXUD1	8.566812871	8.630720342	8.547815716	8.468586575	8.829813733	9.105412251	9.046316977	8.716321504	9.347005407	9.030827948	8.921969733	8.921969733
ILMN_1797154	NM_001185.2	563	AZGP1	8.672642437	8.608422279	8.490846465	8.60378507	8.909080927	9.014836743	8.958107224	8.954472607	10.55993819	10.51821251	10.5237364	10.37434508
ILMN_1746206	NM_014984.2	22994	AZI1	9.665856224	9.726133503	9.638382151	9.517068763	9.510615639	9.515601881	9.514237679	9.595266994	9.422406472	9.341017268	9.405988957	9.75867128
ILMN_1733680	NM_022461.2	64343	AZI2	8.623026225	8.606503302	8.697029752	8.525744341	9.044544939	8.655034415	8.871281218	8.871759883	8.514157775	8.729414095	8.889687996	8.87323123
ILMN_1656682	NM_015878.4	51582	AZIN1	11.35423009	11.16616434	11.34794464	11.32052981	11.44908931	11.21008014	11.33483584	11.24658088	10.82960224	11.36362612	11.22900743	11.48479068
ILMN_1704550	NM_015878.4	51582	AZIN1	7.276161636	7.481167332	7.357462273	7.313644933	7.131018359	7.157687482	7.19952316	7.097231534	7.070497741	7.173978884	6.981861784	6.962205428
ILMN_2327994	NM_148174.2	51582	AZIN1	8.301217689	8.026696611	8.367690377	8.690392301	8.678521973	8.527460194	8.236275911	8.245191393	8.017686449	8.205540114	8.687475418	8.232924523
ILMN_2148459	NM_004048.2	567	B2M	11.72897699	11.61243083	11.56832763	11.78453384	11.90400043	11.90531329	11.85492369	11.73074141	12.2112267	12.38550627	12.62969312	12.18606254
ILMN_1725427	NM_004048.2	567	B2M	11.8811568	11.87276759	11.62245592	11.89149931	11.7351058	11.84014769	11.64966306	11.61078356	12.44100124	12.53791968	12.50871882	12.18022465
ILMN_1787595	NM_033167.2	8706	B3GALNT1	8.785867316	8.369356986	8.774418104	8.91259538	8.633264814	8.106692221	8.548187291	8.444958958	8.099830119	8.425899841	8.461488042	8.476453788
ILMN_1726840	NM_033167.2	8706	B3GALNT1	7.990275318	7.969896447	7.956232679	8.072037181	7.841556171	7.719905566	7.715119114	7.713262089	7.720368084	7.833039338	7.88706095	7.7697724
ILMN_1780188	NM_152490.1	148789	B3GALNT2	7.255296778	7.420653347	7.506288537	7.415635305	7.153724284	7.277627748	7.258356857	7.188258484	7.35791879	7.229388923	7.203423378	7.176368654
ILMN_1815287	NM_033169.1	8706	B3GALT3	7.16694637	7.319760622	7.13263853	7.243650042	7.093082635	7.106468721	7.20639903	7.146279471	7.211887321	7.251710573	7.130263716	7.089797904
ILMN_1690682	NM_003782.3	8705	B3GALT4	7.211887321	7.195992218	7.120114472	7.144673536	7.566818959	7.551440651	7.691810506	7.471855642	7.622308113	7.439620644	7.479305754	7.415451933
ILMN_1764813	NM_194318.3	145173	B3GALTL	7.398228932	7.468931894	7.423160462	7.228614775	7.167276629	7.105636177	7.338706971	7.123584467	7.161565256	7.054862583	7.077198128	7.069988882
ILMN_3246214	NM_006876.2	11041	B3GNT1	9.717143967	9.920237316	9.813033361	9.552482361	9.513063922	9.748912005	9.723489108	9.770261996	9.816603386	9.838567823	10.01794278	9.953550298
ILMN_1711102	NM_006577.5	10678	B3GNT2	7.398735998	7.561672103	7.39657567	7.311836395	7.567813129	7.510529204	7.580724376	7.41651466	7.538324754	7.554053881	7.483902014	7.52575491
ILMN_1805725	NM_001478.3	2583	B4GALNT1	7.724361731	7.766967448	7.574666937	7.661432522	7.233622553	7.271604956	7.313967744	7.191089821	7.339239845	7.296442723	7.217681488	7.326496002
ILMN_1796663	NM_178537.3	338707	B4GALNT4	7.689997971	7.563518149	7.536850204	7.304630592	7.358383074	7.621926585	7.403953623	7.51027521	7.575044524	7.491962096	7.461979495	7.395611249
ILMN_1766221	NM_001497.2	2683	B4GALT1	8.189393662	8.199650263	8.313261726	8.403099819	8.635542919	8.780603412	8.451842462	8.547341857	8.424420785	8.310266039	8.337665606	8.50831772
ILMN_1753755	NM_003780.3	8704	B4GALT2	7.278662246	7.162522248	7.122869399	7.058988543	6.892381311	7.170168436	6.977523787	6.939084323	7.066420757	6.894115643	7.004065372	6.899860796
ILMN_1692267	NM_003779.2	8703	B4GALT3	11.3322117	11.15109965	11.23143421	10.93705964	11.44314973	11.54831042	11.45698218	11.44030184	11.98819826	11.74293253	11.72422307	11.92260782
ILMN_1661500	NM_003778.3	8702	B4GALT4	7.865487079	8.214774688	7.978160157	7.998534582	7.800861082	7.925420326	7.939138993	7.795842909	8.235782576	8.129542164	8.21114705	8.001367095
ILMN_2380688	NM_003778.3	8702	B4GALT4	7.086064022	7.159173024	7.07936851	7.199378869	7.03562391	7.031729319	7.171138759	7.101629067	7.066342178	7.20523512	7.208200211	7.07310042
ILMN_1685824	NM_004776.2	9334	B4GALT5	8.510660535	8.489974366	8.504662894	8.198085981	8.254921367	8.214774688	8.340257373	8.119528929	8.397435055	8.459725046	8.407031049	8.536942651
ILMN_3239284	NM_015681.3	27077	B9D1	7.222355387	7.271350036	7.314401976	7.349200714	7.423329409	7.437126179	7.456372487	7.427410906	7.627621428	7.547639531	7.678592393	7.473521495
ILMN_1687751	NM_001024372.1	79870	BAALC	7.137785273	6.964891846	6.920068159	7.029459512	7.048194763	7.254908616	7.114684558	6.973225526	6.944436817	7.013972473	7.179484179	7.04393282
ILMN_1685398	NM_032989.1	572	BAD	7.027073305	7.134478688	7.133826527	6.979346306	6.979602395	7.131182002	7.143135218	7.087434199	6.813509298	6.988660831	6.893266335	6.944011551
ILMN_1738652	NM_032989.1	572	BAD	8.689248833	8.705752636	8.726909193	8.642406996	8.799137507	8.811267752	8.708521448	8.550321993	8.747640494	8.603056201	8.505616668	8.515952879
ILMN_1659766	NM_004281.3	9531	BAG3	11.96310668	11.93173587	11.72422307	11.81513789	11.85723536	11.80025604	11.89951214	11.78769773	12.01318098	11.99763325	11.76262704	12.08467653
ILMN_2221014	NM_004874.2	9530	BAG4	7.540445028	7.645133852	7.65786648	7.64186823	7.805460786	7.574461834	7.803405295	7.594909029	7.885663432	7.835106138	7.960633335	7.80579094
ILMN_1727996	NM_004874.2	9530	BAG4	8.128574377	8.099982614	7.980720538	7.924332119	7.921078041	8.078143334	8.130411484	7.83565948	8.254119693	8.275113234	7.818907426	7.999146529
ILMN_2361695	NM_004873.2	9529	BAG5	10.08342481	10.21665008	10.25021787	10.04557812	10.1434151	9.78661237	10.02171984	9.952497526	9.964606709	9.92484293	9.920948421	10.09947143
ILMN_1728514	NM_001015048.1	9529	BAG5	8.006833773	8.157713247	8.268151771	7.980968389	8.002938188	7.853675096	7.94322688	7.615700988	8.182505096	8.087862179	8.279464795	8.116508757
ILMN_1739256	NM_014952.3	22893	BAHD1	6.940705898	6.983905663	7.150128063	7.088609116	6.826148036	7.077841149	6.98279626	7.016653426	6.954185839	7.178880928	7.022149173	7.018673116
ILMN_1705922	NM_006340.1	10458	BAIAP2	7.653288646	7.79080331	7.850348135	7.900915702	8.110020738	7.961935238	8.085284425	7.734917543	7.894816551	8.02874097	7.784572033	7.64207986
ILMN_1703593	NM_018842.3	55971	BAIAP2L1	9.057204657	8.817991558	8.967220206	8.789838779	8.74660266	8.689601438	8.722607418	8.888282061	8.819056607	8.708925918	8.53242762	8.830141848
ILMN_1805990	NM_001188.3	578	BAK1	7.302577696	7.33840926	7.292688818	7.181605498	7.330418569	7.409721869	7.308651201	7.195874141	7.158811626	7.149095728	7.276652056	7.56556519
ILMN_1691410	NM_012342.2	25805	BAMBI	9.605476555	9.679527602	9.556498774	9.487241533	9.982816791	9.869624224	9.89490505	9.874913129	11.93881102	11.99551208	11.99037701	11.83899351
ILMN_2179837	NM_003860.2	8815	BANF1	12.68315977	12.52800595	12.52800595	12.76051288	12.45214598	12.54381387	12.54996247	12.49440861	12.78708245	12.6588568	12.5970213	12.59952934
ILMN_1749243	NM_003860.2	8815	BANF1	8.871281218	9.146248664	9.222200559	9.009620944	8.763448425	8.978444201	8.865634304	8.890439396	8.768755995	8.648507147	8.554434982	8.578170379
ILMN_1663631	NM_079837.2	54971	BANP	11.74605784	11.72106329	11.70900582	11.6200145	11.67775399	11.78348162	11.72422307	11.70577665	11.91620492	11.91620492	12.06198709	12.04258449
ILMN_1701216	NM_079837.2	54971	BANP	9.165713504	9.189278998	9.283646566	8.885938226	9.088466014	9.1858606	9.159966673	9.127633796	9.68749064	9.496834808	9.491780158	9.542774781
ILMN_1768363	NM_004656.2	8314	BAP1	7.653962136	7.565909381	7.55971282	7.632426729	7.461130703	7.603821411	7.634492352	7.697620936	7.451816917	7.486479482	7.436538325	7.595464125
ILMN_2074258	NM_000465.1	580	BARD1	9.019406419	9.13951554	9.035326983	8.928749602	7.814955388	7.87052501	7.869675267	7.764821842	8.813854927	8.782996244	8.502758226	8.683073561
ILMN_3265434	XR_042115.1	317716	BASE	6.749908301	6.958494716	6.922275168	6.93996584	7.286627989	7.364159174	7.277517097	7.299493781	7.8100478	7.781521024	7.711523815	7.867656818
ILMN_1651826	NM_006317.3	10409	BASP1	10.71498728	10.86453749	10.84251928	10.69046162	10.6443331	10.55199946	10.70368473	10.72372493	8.977842007	9.048093928	9.06142628	9.147970597
ILMN_1686626	NM_080598.4	7919	BAT1	11.0757071	11.24045924	11.17296373	11.19995264	10.93578753	10.85935463	11.17646864	11.16442616	11.16442616	10.99567954	10.86350798	11.02141379
ILMN_1760563	NM_080686.2	7916	BAT2	8.331558332	8.407891027	8.265269039	8.304496896	8.455528197	8.582162309	8.562349287	8.58504628	8.524454739	8.371826729	8.341418748	8.322310358
ILMN_2408179	NM_080686.1	7916	BAT2	7.312302131	7.294102388	7.429147263	7.413136229	7.415935241	7.592800104	7.563026152	7.448492163	7.391864792	7.419539734	7.288178583	7.403417711
ILMN_1743137	NM_015172.3	23215	BAT2D1	9.238395185	8.997182022	9.379952948	9.223119865	9.448159885	8.85208969	9.208682829	9.43377299	8.51860241	9.177901103	9.032619935	9.339380383
ILMN_3247802	NM_013318.3	84726	BAT2L	7.86054882	7.753623923	7.874110859	7.718896543	8.113004484	7.79802653	8.003746139	7.993587191	7.821118961	7.70919688	7.7740741	7.73799495
ILMN_1705364	NM_080702.2	7917	BAT3	8.200036898	8.285208459	8.268502234	8.542408968	8.480653699	8.592716774	8.376535669	8.427754491	8.654176656	8.399006132	8.446893472	8.546816923
ILMN_2390416	NM_080703.1	7917	BAT3	8.839922122	8.691189362	8.799884481	8.835727686	9.090225978	9.149720958	9.129036965	9.135580015	9.106820967	8.986369122	8.823286026	9.151673406
ILMN_1742782	NM_033177.2	7918	BAT4	7.299789559	7.369503126	7.339662084	7.261201696	7.133556334	7.07635493	7.181499158	7.214026666	7.361283228	7.125715152	7.335008861	7.278390913
ILMN_2152402	NM_021160.1	7920	BAT5	9.315168813	9.158012796	8.992132524	9.17693507	9.267503963	9.427127178	9.580738883	9.505821476	9.846651893	9.718540582	9.768008444	9.620847545
ILMN_1668822	NM_006399.2	10538	BATF	7.732168783	7.628005829	7.791461818	7.598480591	7.996718084	8.054865838	8.042085601	8.061121653	8.682623507	8.255909502	8.383292158	8.497445111
ILMN_2321064	NM_138765.2	581	BAX	9.065541616	9.309863976	9.147731018	9.025080026	9.113154812	9.281235976	9.134817489	9.145304507	9.612838648	9.486965914	9.428383415	9.383438838
ILMN_1742230	NM_182648.1	11177	BAZ1A	9.396585517	9.309437245	9.425904875	9.489848763	9.136311117	8.986369122	9.445808834	9.308635731	9.383845747	9.449003749	9.670793077	9.828897944
ILMN_1658327	NM_013448.2	11177	BAZ1A	7.528415821	7.402924223	7.406153973	7.162384279	7.123128148	7.323191703	7.389467004	6.913575202	7.508936454	7.340442989	7.468931894	7.342649853
ILMN_1680831	NM_023005.2	9031	BAZ1B	8.936074295	8.815272487	8.895502275	8.586580117	8.499456068	8.566812871	8.466875867	8.437545275	8.453345545	8.232924523	8.196904526	8.53922629
ILMN_1720850	NM_013450.2	29994	BAZ2B	7.669537771	7.39726048	7.680283562	7.404600032	7.837659467	7.55873524	7.902947858	7.97868701	7.660608506	7.9348585	8.022333965	8.02874097
ILMN_1729645	NM_014417.2	27113	BBC3	7.444951921	7.396249415	7.367433099	7.193177396	7.387709765	7.423329409	7.349409512	7.472274926	7.410020493	7.364444615	7.276161636	7.476464319
ILMN_1734929	NM_003986.2	8424	BBOX1	6.579674662	6.692449517	6.64617418	6.612569093	6.754804678	6.789146266	6.765361029	6.690929658	6.99718061	6.983993421	6.950425254	6.948530767
ILMN_1800590	NM_024649.4	582	BBS1	7.1351285	7.107942034	7.314066568	7.265046764	7.561672103	7.512924516	7.608422649	7.523317304	7.32191998	7.506127444	7.611610612	7.661615652
ILMN_2230035	NM_031885.2	583	BBS2	8.681291479	8.87323123	8.841326578	8.635542919	8.894425212	8.977842007	9.088214226	9.068798696	9.545518615	9.436324482	9.467679109	9.560428183
ILMN_1767612	NM_031885.2	583	BBS2	8.509424678	8.799137507	8.862724444	8.671433148	9.037630136	9.256679994	8.91762837	8.977842007	9.19970007	9.336490269	9.429696925	9.304693101
ILMN_1762466	NM_033028.2	585	BBS4	7.631988957	7.729105428	7.712070906	7.561199337	7.861610525	7.848336251	7.854812295	8.156420382	7.931022301	8.037742411	7.750792725	8.175810497
ILMN_1776656	NM_176824.1	55212	BBS7	7.042825976	7.243021612	7.298013981	7.225882224	7.460876049	7.116410506	7.22131644	7.144930443	6.931159441	7.189632846	7.195783609	6.984778447
ILMN_1775012	NM_176824.1	55212	BBS7	7.492494953	7.47274282	7.380440285	7.630568558	7.594785894	7.560834919	7.588071462	7.603401579	7.036912083	7.351856205	7.316738596	7.201144712
ILMN_2257833	NM_176824.1	55212	BBS7	7.952941551	8.092687383	7.883639143	8.010074876	8.263642914	7.9695569	8.137545021	8.096724114	7.491824242	7.760246233	7.436344264	7.550685229
ILMN_1794956	NM_001033604.1	27241	BBS9	7.045735639	7.23595677	7.173267378	7.203423378	7.176301826	7.292848914	7.142290893	7.226636648	7.557662812	7.430741898	7.474032805	7.638847123
ILMN_1697642	NM_001008405.1	55973	BCAP29	9.173335346	9.174436631	9.159573183	9.114209013	9.38905974	9.200753961	9.249571439	9.251423234	8.843672679	8.939295055	8.99669662	8.836398833
ILMN_2342084	NM_018844.2	55973	BCAP29	9.078359523	9.192100936	9.074629327	9.123813607	9.491221378	9.171260879	9.48442839	9.338741284	8.864904527	9.031121665	8.968459157	8.963031595
ILMN_1812403	NM_005745.6	10134	BCAP31	11.56038156	11.70328978	11.57568294	11.40608965	11.47330089	11.64783164	11.69244681	11.44851539	11.54044435	11.52013197	11.55219885	11.54224886
ILMN_1672596	NM_014567.2	9564	BCAR1	7.293202167	7.13191045	7.296138915	7.278390913	7.303804489	7.522927501	7.23727307	7.398411086	7.563220682	7.551613681	7.461715171	7.596036904
ILMN_1763638	NM_003567.2	8412	BCAR3	10.90734663	11.00343077	11.01333105	10.86668007	11.42090341	11.3322117	11.53502794	11.453999	10.98423188	11.26824606	11.0282307	10.97806689
ILMN_1733042	NM_003657.1	8537	BCAS1	7.161646877	7.302870102	7.167401084	7.118388799	7.721207216	7.888764554	7.984501629	7.735595962	8.489766092	8.289619631	8.309429969	8.43207582
ILMN_2136147	NM_003657.1	8537	BCAS1	6.955447655	7.200277757	7.093543275	7.088826392	7.709727625	7.761783906	7.881472525	7.771813627	8.527460194	8.292958855	8.371826729	8.009559924
ILMN_1751760	NM_005872.2	10286	BCAS2	7.176642915	7.093921396	7.196488034	7.607386541	7.346678603	7.098325857	7.061966241	7.138480701	6.95772659	7.116691206	7.33840926	6.946688758
ILMN_2148452	NM_005872.2	10286	BCAS2	7.018673116	7.018812186	7.019704138	7.158689457	7.192910205	6.987260601	6.990859585	7.038791719	7.151371776	7.138059797	7.313453569	7.208900552
ILMN_1808059	NM_017843.3	55653	BCAS4	9.780451185	9.935531203	9.763505691	9.642517108	9.883754902	10.28509238	10.14708915	9.914205569	10.21037547	10.09037579	10.07204817	9.796351645
ILMN_2325506	NM_017843.3	55653	BCAS4	10.0886849	9.905422508	9.975658844	9.806152444	10.19863043	10.33043627	10.16231957	10.12270636	10.16994003	10.15110028	10.25433539	10.26455871
ILMN_1695110	NM_001190.2	587	BCAT2	10.28843585	10.56268318	10.52821771	10.43074106	10.87877361	11.02216457	10.97423388	10.69414195	10.91280627	10.77275581	10.72755463	10.78893933
ILMN_1771966	NM_078468.1	56647	BCCIP	10.39271347	10.74288707	10.60464496	10.61162518	10.3720608	10.29720288	10.44257863	10.4232504	10.56502589	10.41471483	10.30065342	10.1990355
ILMN_1811188	NM_016567.2	56647	BCCIP	9.637616948	9.956066529	9.696429283	9.785342607	9.658608169	9.615601868	9.829982555	9.478419974	9.411897138	9.381617571	9.295774673	9.230828167
ILMN_1786433	NM_016567.2	56647	BCCIP	9.508561364	9.603891124	9.60775714	9.52412873	9.598779621	9.461648673	9.524718589	9.37464307	8.520126764	8.783485466	8.786786487	8.618545915
ILMN_1796113	NM_181708.1	144233	BCDIN3D	9.631449559	9.720357651	9.654645515	9.481302171	10.19677054	10.30462055	10.30118522	10.09179238	10.03300858	9.881374326	10.01969636	10.14124629
ILMN_1735979	NM_000709.2	593	BCKDHA	9.983359904	9.450786072	9.4865911	9.49956011	9.698915066	10.06931281	9.899467802	9.94365106	10.16341445	9.929665709	9.910943379	10.07259355
ILMN_2390453	NM_000056.2	594	BCKDHB	6.866362786	6.810588343	6.757334001	6.8958382	7.035434764	7.008576526	6.979002114	7.038027864	7.036435198	7.150032582	7.066202233	7.067436512
ILMN_1764166	NM_183050.1	594	BCKDHB	7.176937064	7.354975727	7.200661282	7.219717415	7.497506187	7.596343337	7.475130291	7.490714521	7.578193782	7.53412465	7.4671686	7.575257866
ILMN_1655433	NM_000056.2	594	BCKDHB	6.987807443	6.998890502	6.913472283	7.017541147	7.197293373	7.153630054	7.183121229	7.158585454	7.27734785	7.342649853	7.362704825	7.125478565
ILMN_1693394	NM_005881.1	10295	BCKDK	11.508801	11.3517415	11.2059496	11.33070068	11.40195519	11.53390932	11.66034493	11.55219885	11.63073217	11.55524482	11.51404728	11.63073217
ILMN_1716446	NM_003921.2	8915	BCL10	7.105636177	7.461289531	7.387166921	7.147430853	7.370878301	7.37498207	7.378375497	7.277743968	7.370546181	7.295515494	7.154372577	7.044409421
ILMN_1665761	NM_138576.2	64919	BCL11B	8.154194831	8.117309594	8.243330148	8.220391872	8.227572145	8.10136801	8.353117265	8.380654133	8.154194831	8.169334778	8.33198954	8.311138872
ILMN_1801119	NM_000633.2	596	BCL2	7.529443829	7.720612282	7.713087462	7.547375021	7.793138321	7.527601331	7.528947102	7.901384637	7.444076479	7.683928698	7.60274414	7.736027763
ILMN_2246956	NM_000633.2	596	BCL2	7.752416107	7.820219817	8.074723776	7.798259877	7.824071536	8.114781886	7.780233316	8.106468721	7.668672286	7.916701152	7.944254074	8.002236134
ILMN_1654118	NM_138578.1	598	BCL2L1	10.42848685	10.33332757	10.35650809	10.31143046	10.89660184	10.83474676	11.12648767	10.84992266	10.81738023	10.64824342	10.48235723	10.51243135
ILMN_1742410	NM_138578.1	598	BCL2L1	6.909180258	7.265046764	7.028774669	7.154149759	7.299049542	7.432335607	7.494266789	7.167810506	7.159301208	7.163547036	7.180049373	6.982717554
ILMN_1731193	NM_001040668.1	83596	BCL2L12	7.363110613	7.4601364	7.479123021	7.478331184	6.955788214	6.961734443	7.060250627	6.992524865	7.268918093	7.182384421	7.06392568	7.020987715
ILMN_2396982	NM_001040668.1	83596	BCL2L12	10.90298176	10.70368473	10.74157232	10.62218546	9.707739601	9.882081145	9.865979884	9.702663257	10.30462055	10.26664016	10.35138871	10.30515203
ILMN_1752953	NM_001040668.1	83596	BCL2L12	10.50723469	10.56567047	10.48974261	10.58632472	9.592160245	9.530351516	9.663648826	9.585862777	10.24253701	10.04806994	9.985644158	10.08582031
ILMN_2181445	NM_015367.2	23786	BCL2L13	10.72423586	10.68643574	10.54606679	10.45728442	10.76624978	10.87168889	10.93238899	10.5085168	10.60133903	10.74623382	10.60198151	10.52047038
ILMN_1746561	NM_004050.2	599	BCL2L2	8.747375986	8.590872193	8.869221208	8.755762539	9.000235828	8.734589052	9.125290248	8.96931255	9.165381128	9.219799441	9.237141589	9.289642914
ILMN_1710514	NM_005178.2	602	BCL3	9.296204317	9.186499815	9.234950799	9.168258428	10.11150869	10.35813578	10.37770725	10.34703	10.46535111	10.3121898	10.31143046	10.28413699
ILMN_1737314	NM_001706.2	604	BCL6	7.758360481	7.85824961	7.623839068	7.629440411	7.084679788	7.125042481	7.15055663	7.172611522	8.935656573	8.772632278	8.787559797	8.848963702
ILMN_1754199	NM_001707.2	9275	BCL7B	7.545135151	7.682129409	7.678198699	7.574666937	7.566101239	7.662284555	7.620561486	7.495577651	7.444951921	7.421523759	7.336138754	7.301380043
ILMN_2367275	NM_138707.1	9275	BCL7B	9.171260879	9.196497624	9.141027313	8.97654293	8.90400081	8.984620678	9.127633796	8.857960785	8.902523748	8.716568447	8.73862025	8.778140554
ILMN_2371147	NM_004765.2	9274	BCL7C	9.244505838	9.385556146	9.305431598	9.433005534	9.26874456	9.30249202	9.090865072	9.037930981	9.390696486	9.072085161	9.127144183	9.075423259
ILMN_1704452	NM_004326.2	607	BCL9	7.826181093	7.72542693	7.781130176	7.948450754	8.253225846	8.284928179	8.084688291	8.18510685	7.660172786	7.661615652	7.862567933	7.803756582
ILMN_1743966	NM_182557.2	283149	BCL9L	6.927773222	7.006699714	7.064075549	6.99238777	7.116171347	7.000705396	6.948840265	6.974420326	7.240176923	7.107318571	7.06135175	7.061448962
ILMN_1775192	NM_001077440.1	9774	BCLAF1	10.70093123	10.2115294	10.39684557	10.76478287	10.26353212	9.932089083	10.45728442	10.55530139	10.33374237	10.41723966	10.79586839	10.70785174
ILMN_2357272	NM_014739.2	9774	BCLAF1	8.412101504	7.882051178	8.263642914	8.4566111	8.008737298	7.68872868	8.306722033	8.204226323	7.85602021	8.483755328	8.27586749	8.173234392
ILMN_1690321	NM_001077440.1	9774	BCLAF1	7.070907703	6.980262987	7.256790839	6.990859585	6.978129261	6.827952366	6.999165701	6.993715115	6.986641885	7.149787758	7.264146055	7.318223732
ILMN_1814686	NM_017429.2	53630	BCMO1	7.514052807	7.438914913	7.391441235	7.43620599	7.752249502	7.856556252	7.770898405	7.703046005	7.715469228	7.805211186	7.715837786	7.687957893
ILMN_1773117	NM_017745.4	54880	BCOR	8.721826507	8.993115583	8.951720955	9.014099719	8.94247228	8.657436004	8.732300409	8.805406613	8.45870312	8.630720342	8.683073561	8.518064943
ILMN_1676241	NM_020926.2	54880	BCOR	7.214579462	7.138059797	7.237897318	7.161305248	7.046334987	7.054546799	7.273221204	7.199163877	6.890052646	7.050913029	6.984601882	7.022601955
ILMN_1738529	NM_001079866.1	617	BCS1L	9.194711062	9.227123249	9.289216845	9.067213839	8.714655597	8.836936535	8.722179438	8.778424123	9.21736984	9.091892057	8.949344662	9.066144636
ILMN_1744822	NM_003766.2	8678	BECN1	9.549334947	9.675709919	9.49956011	9.527748512	10.10609178	9.795857029	9.741316979	9.9875241	9.555148555	9.544911707	9.304050315	9.474349442
ILMN_2375032	NM_001080450.1	57673	BEND3	7.218073981	7.271110015	7.134539267	7.040022256	6.82981405	7.079678908	7.02757541	6.9724698	7.071228509	7.011841109	6.981390323	6.935229888
ILMN_1684042	NM_005868.4	10282	BET1	8.325005415	8.332315883	8.329538939	8.311138872	8.553244908	8.040335755	8.668899517	8.530846004	8.369864269	8.523766585	8.432560273	8.290568165
ILMN_2060652	NM_016526.3	51272	BET1L	7.174712008	7.129187178	7.12593724	7.071669366	7.060806156	7.341098018	7.09652858	7.375081147	7.471855642	7.216453895	7.224145454	7.174516278
ILMN_1702637	NM_018476.3	55859	BEX1	7.062579391	7.220866802	7.180592467	7.246899227	7.140409552	7.308936009	7.191470861	7.061687646	7.126712732	7.033195016	7.002229945	7.092370257
ILMN_2181892	NM_032621.2	84707	BEX2	7.634492352	7.626223008	7.507517965	7.608422649	7.407325556	7.437625584	7.4671686	7.603537333	6.85515627	6.992310719	7.025821704	7.166608002
ILMN_1814808	NM_016561.1	51283	BFAR	8.90400081	9.238924637	9.374135291	9.180508182	9.106820967	9.21299653	9.183653989	9.238170402	9.190359048	9.155080554	8.779371359	8.965358915
ILMN_1755818	NM_199173.2	632	BGLAP	7.064513208	7.193756962	7.061042785	7.220744941	7.169797758	7.098127908	6.995233495	7.034716442	6.975431862	6.988467698	6.879597952	7.084273721
ILMN_2206746	NM_001711.3	633	BGN	10.35362213	10.24965036	10.02860645	9.981921134	10.40655687	10.37591586	10.45576489	10.29337968	7.212971004	7.146477033	7.242512001	7.245244645
ILMN_1768534	NM_003670.1	8553	BHLHB2	10.79586839	10.57396523	10.56664394	10.40373426	10.28952327	10.28952327	10.64100044	10.34487065	9.849663746	10.10408107	10.00265049	10.13019086
ILMN_1708131	NM_030639.1	80823	BHLHB9	7.171782277	7.121261011	7.261469699	7.33991145	7.362422546	7.376240019	7.369878225	7.487157506	6.976789782	7.107562339	7.156280311	7.062140065
ILMN_2380418	NM_001003800.1	23299	BICD2	8.381880766	8.433095488	8.22831414	8.35650215	8.338608484	8.133583561	8.260324461	8.167997115	8.491662728	8.726360208	8.62613684	8.370376605
ILMN_2372413	NM_197967.1	637	BID	8.033923453	8.346025217	7.980425232	8.187311489	7.67941113	7.720612282	7.827446873	7.631353152	7.989415505	7.94058493	7.641626225	7.714392528
ILMN_1763386	NM_197966.1	637	BID	9.44148099	9.698620464	9.679527602	9.415135413	9.149289601	9.083948891	9.221272449	9.261205458	9.475953061	9.155482608	9.377562809	9.437112651
ILMN_1770505	NM_001197.3	638	BIK	8.076093535	7.919039092	7.966013366	8.036349473	8.56745304	8.699044207	8.647707369	8.767956652	8.794944108	8.648799042	8.745284399	8.807949911
ILMN_2182704	NM_001166.3	329	BIRC2	9.395795232	9.145694521	9.170152408	9.312096291	9.274504653	9.079044441	9.326416678	9.548382099	9.14436891	9.488753786	9.589806736	9.495764506
ILMN_1768194	NM_001166.3	329	BIRC2	7.247952191	7.274612041	7.227218335	7.302099669	7.284297579	7.270306541	7.20148782	7.275192403	7.153895502	7.319181657	7.292054698	7.203522242
ILMN_2349459	NM_001168.2	332	BIRC5	10.8697866	11.0250461	10.91470952	10.8124164	9.187290207	9.483363958	9.318837871	9.379952948	9.800350213	9.688804722	9.513926915	9.715042558
ILMN_1803124	NM_001012271.1	332	BIRC5	7.844890267	7.886852506	7.80882778	7.728780371	7.027527861	7.186379721	7.129087209	7.237450908	7.149953349	7.141097584	7.203153183	7.110599191
ILMN_1801605	NM_016252.3	57448	BIRC6	7.601659379	7.488924661	7.748424333	7.80882778	7.754088455	7.359040555	7.720612282	7.779471827	7.572980592	7.512308281	7.609455798	7.88850765
ILMN_1805826	NM_017693.2	54841	BIVM	8.391761706	8.116125071	8.369640528	8.327199169	8.932729423	8.595624497	8.679198923	9.039215178	8.464691136	8.598614576	8.825238663	8.63769211
ILMN_2214098	NM_017693.2	54841	BIVM	8.442125737	8.182299992	8.399006132	8.446633813	8.956995505	8.664485329	8.996402306	8.794944108	8.353565896	8.747166829	8.681291479	8.456421363
ILMN_1675612	NM_006698.2	10904	BLCAP	8.294512772	8.441148131	8.292472107	8.267003397	8.365314599	8.413347824	8.541919008	8.395567123	8.721150468	8.544724929	8.572307245	8.545235564
ILMN_2157510	NM_001487.1	2647	BLOC1S1	10.1434151	10.1863458	9.685797042	9.990218864	9.99108954	10.27374898	10.37647815	9.7496003	10.41290428	9.964078588	9.788334814	9.870914411
ILMN_1679782	NM_001001342.1	282991	BLOC1S2	7.056792678	7.13263853	6.983993421	7.090490383	7.031954229	7.035176297	6.898618316	6.882211399	7.123705508	7.089895337	7.267140613	7.013278003
ILMN_1691436	NM_000712.3	644	BLVRA	12.22753623	12.08621951	12.20854165	12.25639005	12.39500039	12.44443413	12.44100124	12.5104173	12.20023533	12.13188428	12.28980969	12.38048244
ILMN_1797793	NM_000713.1	645	BLVRB	10.430302	10.14960996	10.34967157	10.48373921	10.78659309	11.0780447	10.50723469	10.67250136	10.7263442	10.76533666	10.93238899	10.79728135
ILMN_2308338	NM_001003943.1	90427	BMF	6.993412833	6.923521218	6.913952109	6.952351041	7.19952316	7.142290893	7.208200211	7.089797904	7.206517225	7.034716442	7.233193995	7.123467556
ILMN_1700915	NM_005180.5	648	BMI1	11.38152511	10.9473323	11.20382209	11.30129441	10.91948087	10.99685194	11.44751256	11.56618964	10.8073203	10.95558598	11.05356279	11.10958779
ILMN_1740900	NM_130851.1	652	BMP4	8.974296416	9.105412251	9.176068154	9.058745625	10.10373891	10.02271319	9.984478273	9.915226434	9.537671332	9.11790175	9.496834808	9.337742976
ILMN_1741566	NM_001719.1	655	BMP7	7.106268745	7.191603115	7.143363825	7.041806972	7.233993483	6.994309307	7.131412511	7.014215793	7.61967124	7.537136069	7.532411255	7.586213796
ILMN_1706957	NM_004329.2	657	BMPR1A	8.751355593	8.489160761	8.428079563	8.551343361	8.508029654	8.17745193	8.745072249	8.6445943	8.715470601	9.015733665	8.788162678	8.682623507
ILMN_2070896	NM_001204.5	659	BMPR2	8.439128581	8.093333575	8.692007611	8.550321993	8.977842007	8.716993294	9.120522759	9.393775911	8.163437847	8.778140554	8.728066758	8.955855037
ILMN_1789095	NM_001204.5	659	BMPR2	8.372943394	7.88850765	8.670314918	8.518956021	9.181429834	8.538419046	8.692007611	9.137102833	7.732731841	8.575690883	8.7068213	8.685528482
ILMN_1772713	NM_014753.2	9790	BMS1	10.46814951	10.34783726	10.282295	10.28843585	10.08090678	10.24253701	10.20291966	10.12003176	9.909914379	10.00953753	9.993687097	10.10501276
ILMN_1734410	NM_013980.2	662	BNIP1	8.1748508	8.446423321	8.475476479	8.157713247	8.133583561	8.33897878	8.424657184	8.431573237	8.371826729	8.083086755	8.444332872	8.036934056
ILMN_2318733	NM_013979.1	662	BNIP1	8.571915293	8.62182075	8.656329396	8.504923438	8.376280397	8.629672448	8.532937951	8.546816923	8.472610022	8.470277765	8.22422554	8.494925968
ILMN_1770803	NM_004330.1	663	BNIP2	9.648498699	8.909700212	9.44148099	9.567197653	9.093486759	8.671649331	9.222200559	9.4881412	8.68607606	9.578482706	9.394373729	9.477110426
ILMN_1724658	NM_004052.2	664	BNIP3	11.08877499	11.19995264	10.93170374	11.10374022	11.05239687	10.89846988	11.07279115	11.20268708	10.51243135	10.78659309	10.74802257	10.71252786
ILMN_2045419	NM_004331.2	665	BNIP3L	7.690877293	7.334857844	7.630840812	8.039137845	8.143664837	7.995418375	7.782487853	8.069610878	7.922716402	7.999146529	8.625332232	8.086850627
ILMN_1718961	NM_004331.2	665	BNIP3L	9.091439089	8.48452768	8.98436263	9.014532996	9.360723106	9.075859629	9.464077232	9.546875558	8.739165266	9.72955464	9.715834183	9.37464307
ILMN_1699989	NM_138278.2	149428	BNIPL	8.372734058	8.569640707	8.399740624	8.336907736	9.121364373	9.457176876	9.252755066	9.224958168	10.37162856	10.42136218	10.29402333	10.70093123
ILMN_1803956	NM_033254.2	91653	BOC	6.784310284	6.75917448	6.864769297	6.857479696	6.810132012	6.73895424	6.793661829	6.883982422	7.00160861	6.974298711	7.023076779	7.032397332
ILMN_1730032	NM_032515.3	666	BOK	7.64097803	7.533701942	7.61967124	7.616978097	7.566964286	7.651053127	7.53126604	7.550685229	7.685783203	7.642492198	7.60903908	7.697620936
ILMN_1793966	NM_016074.2	51027	BOLA1	7.616481945	7.711089436	7.528221229	7.564556513	7.68731619	7.759190462	7.660987783	7.700572884	7.961935238	7.81383441	7.721633776	7.783407542
ILMN_1782633	NM_001031827.1	552900	BOLA2	11.6591905	11.71370312	11.65074482	11.67268919	11.53390932	11.57291051	11.50969139	11.48479068	11.99383319	11.9264072	11.51583927	11.63678275
ILMN_1656382	NM_001031827.1	552900	BOLA2	7.580724376	7.703441976	7.550325842	7.488273179	7.710568146	7.581882217	7.753827132	7.490058229	7.999885594	7.799732333	7.819983611	8.083968564
ILMN_2298511	NM_001031827.1	552900	BOLA2	8.835379677	8.968912117	8.698192428	9.091439089	9.263372263	9.304693101	8.75447367	8.658964416	9.063083048	8.99669662	9.239474421	8.956155416
ILMN_1703894	NM_001031827.1	552900	BOLA2	7.465524776	7.653690628	7.69499229	7.589999374	7.470126026	7.843539841	7.502869188	7.419022227	7.919039092	7.97137111	7.757474685	7.953958362
ILMN_1659343	NM_001031827.1	552900	BOLA2	12.26891388	12.36884991	12.19784328	12.25498636	12.19514179	12.11967197	12.2112267	12.20341561	12.59325292	12.52178101	12.61268032	12.49024921
ILMN_1810680	NM_001031827.1	552900	BOLA2	8.766526921	8.878884093	8.53804844	8.526774645	8.45533092	8.951465113	8.57117014	8.529914625	9.029317599	8.953771293	8.689248833	8.925801568
ILMN_1786658	NM_001035505.1	388962	BOLA3	11.95622295	12.01190301	12.08897668	12.00528489	12.03138692	11.77195695	11.943036	11.6886647	11.85723536	11.71143597	11.92782018	11.7351058
ILMN_2343010	NM_212552.2	388962	BOLA3	11.70708256	11.85382299	12.01493094	11.91836573	11.82706041	11.8768231	11.73411388	11.79134932	11.63678275	11.70708256	11.57690566	11.59541368
ILMN_2352921	NM_001724.3	669	BPGM	8.337301664	8.267420157	8.358145675	8.345487747	8.337665606	8.225444612	8.4229255	8.425335511	7.992445555	8.11383435	7.907281273	8.04049741
ILMN_1657746	NM_004332.1	670	BPHL	8.865142774	9.107672963	9.030827948	8.90214324	9.372567786	9.208254114	9.260019067	9.343424479	9.518823869	9.562213799	9.356540884	9.294396287
ILMN_1712718	NM_006085.4	10380	BPNT1	7.789655576	8.184498507	8.139708915	8.025357196	8.126048272	7.936413568	8.029147507	8.157025515	8.140287348	8.129196453	8.130137561	8.061439781
ILMN_2311089	NM_007304.2	672	BRCA1	8.589780712	8.840617126	8.994843587	8.759921796	7.603650822	7.476356573	7.677067727	7.740140985	7.672640316	7.789655576	7.868211402	7.899226999
ILMN_1738027	NM_007299.2	672	BRCA1	8.989638879	9.149720958	9.061136508	9.056180315	7.806578621	7.677067727	7.652724534	7.830243914	8.010468802	7.968363824	8.111985905	8.192141385
ILMN_1730019	NM_014577.1	23774	BRD1	7.184731562	7.116171347	7.227665035	7.22745133	7.057415612	7.221562955	7.232619509	7.188154612	7.247037894	7.170257584	7.303693088	7.211335439
ILMN_1758918	NM_005104.2	6046	BRD2	11.76509461	11.53962654	11.83744502	11.71224067	11.8121087	11.8342747	11.79585581	11.82269311	11.61078356	11.75008515	11.69244681	11.79369921
ILMN_1785635	NM_007371.2	8019	BRD3	8.447190288	8.599007155	8.578902494	8.476813427	8.612992309	8.837768885	8.5196905	8.649799377	8.957668848	8.829125558	8.541919008	8.832379919
ILMN_2349600	NM_183359.1	10902	BRD8	9.201080738	9.44174469	9.130779294	9.099917674	8.881657584	8.960838337	9.001015728	9.097377193	9.510240985	9.539419597	9.388389108	9.051202686
ILMN_1701711	NM_183359.1	10902	BRD8	8.379249255	8.687750788	8.465046778	8.510660535	8.669312058	8.515612328	8.434188264	8.410357642	8.801638203	8.806291509	8.54555877	8.207378488
ILMN_1651405	NM_023924.3	65980	BRD9	10.25769426	10.15268666	10.30400216	10.06160746	10.06836986	10.04981997	10.23613381	9.938012702	10.14446451	9.95044975	9.853936407	10.10946373
ILMN_1667928	NM_207189.1	676	BRDT	7.880538604	7.646376539	8.044080408	7.922532075	9.169742649	9.055335315	9.052336821	9.042426286	9.037630136	9.480741336	9.440366732	9.435547757
ILMN_2363489	NM_199191.1	9577	BRE	8.358145675	8.380321659	8.332973716	8.315778141	8.495479318	8.639788915	8.669312058	8.467295378	9.010872409	8.712380144	8.718268458	8.61424936
ILMN_1778684	NM_199192.1	9577	BRE	8.246541576	8.337301664	8.200902527	8.201475078	8.572307245	8.367371503	8.464357463	8.526774645	8.847873546	8.527649024	8.735453805	8.692985412
ILMN_1703686	NM_001519.2	2972	BRF1	7.134361629	7.040295201	7.1266033	7.095566866	7.105857189	7.192532504	7.189632846	7.070497741	7.139510424	7.097088231	6.994037707	7.10711662
ILMN_1665554	NM_018310.2	55290	BRF2	8.590872193	8.597639179	8.799629381	8.583581887	8.434188264	8.333691173	8.55047284	8.388644614	8.88875451	8.604431285	8.626649393	8.721150468
ILMN_1781580	NM_015379.3	25798	BRI3	8.609521176	8.637365352	8.556313299	8.471129325	8.830350726	8.992132524	8.79276427	8.921969733	8.586580117	8.373470299	8.45870312	8.387926414
ILMN_1797693	NM_080626.5	140707	BRI3BP	7.661432522	7.555402824	7.482534514	7.537601256	7.302099669	7.127189591	7.305134238	7.11537456	7.708436264	7.441932426	7.475332176	7.486112588
ILMN_1800619	NM_080626.5	140707	BRI3BP	7.319760622	7.298130404	7.205559663	7.275903796	6.875669498	7.10828817	6.941963126	6.843487707	7.202368743	7.073875918	7.160274831	6.991516177
ILMN_1693410	XM_941876.1	140707	BRI3BP	8.249736866	8.695346278	8.564137674	8.816082217	7.958777729	7.942180184	7.819983611	7.963917962	8.35443497	8.276124871	8.153802803	8.156202938
ILMN_2155172	NM_018321.3	55299	BRIX1	10.61027466	10.55802554	10.60888407	10.66296472	10.04981997	9.925393472	9.775884967	10.02921544	10.10309238	10.20710708	10.20665543	10.1336958
ILMN_1679800	NM_018321.3	55299	BRIX1	11.58871745	11.60520494	11.76948002	11.71370312	11.17296373	11.06304178	10.74421913	10.9473323	11.03865909	11.3922031	11.16558601	11.03036298
ILMN_2398432	NM_001024958.1	25855	BRMS1	12.24827539	12.18606254	12.19652344	12.03138692	12.06502764	11.94727019	12.22102214	11.94150214	12.15195139	12.06019874	12.10626227	12.27403098
ILMN_1719165	NM_015399.3	25855	BRMS1	8.585248006	8.789152136	8.663650249	8.633975315	8.504389988	8.616016878	8.564137674	8.531927632	8.62074438	8.48452768	8.434869213	8.563715282
ILMN_1775943	NM_032352.3	84312	BRMS1L	8.187311489	8.106237856	8.309429969	8.258712063	8.322819585	8.119892522	8.132570674	8.339564553	7.696971698	8.337665606	8.344129877	8.157025515
ILMN_1727813	NM_015415.2	25874	BRP44	11.2945369	11.0341022	11.1414264	11.26427955	11.32437578	11.37914981	11.51404728	11.51825186	11.35995761	11.49781642	11.52429831	11.32912079
ILMN_1666967	NM_016098.1	51660	BRP44L	9.169352569	9.320270298	9.309863976	9.321205214	8.989638879	9.419080181	9.157461386	8.97654293	9.501098933	9.500848849	9.373803703	9.273689083
ILMN_2226324	NM_016098.1	51660	BRP44L	11.28187614	11.12332671	11.27456277	11.16962378	11.03253274	10.98985073	11.17168222	11.37993389	11.39539275	11.56038156	11.59863877	11.39754094
ILMN_1669308	NM_001003694.1	7862	BRPF1	7.750792725	7.926476876	7.765807878	7.644529771	7.560635482	7.550685229	7.721454007	7.640043162	7.7697724	7.565370975	7.720159422	7.613953703
ILMN_2365549	NM_004634.2	7862	BRPF1	10.88542947	10.87810227	10.7066635	10.61916996	10.6131034	10.66357056	10.39635967	10.48974261	10.51821251	10.62961708	10.34381419	10.708858
ILMN_1658800	NM_015695.2	27154	BRPF3	10.27214336	10.32973805	10.15199323	10.12212524	10.48068116	10.63700065	10.37551844	10.54154291	10.53139803	10.22485908	10.39374224	10.51676077
ILMN_2185845	NM_032430.1	84446	BRSK1	7.924332119	7.741900404	7.947613562	7.716248785	8.07404992	8.359197849	8.337665606	8.053997539	7.987273109	7.933428645	7.917131561	8.09181882
ILMN_1805111	NM_001007246.1	54014	BRWD1	7.058405254	7.113716124	7.071748728	7.190656339	6.990992288	7.058405254	7.103277316	7.123215077	6.998735961	7.119393531	7.127189591	7.185630701
ILMN_1761915	NM_018963.3	54014	BRWD1	6.918561551	7.011172454	7.046924266	7.033107997	7.222691556	6.990992288	7.062102279	7.112875247	6.869743117	7.199636032	6.980048156	7.033979048
ILMN_1662896	NM_018117.10	55717	BRWD2	7.583779306	7.680877781	7.656251086	7.54321437	7.824777398	7.941279476	7.847591718	7.913590758	7.612010364	7.750166314	7.676771626	7.595680436
ILMN_2086222	NM_018117.10	55717	BRWD2	7.18103793	7.246432791	7.262045032	7.466503138	7.744759179	7.546711604	7.400351774	7.747964684	7.394348646	7.355212767	7.590299605	7.38018224
ILMN_1774596	NM_032667.4	26580	BSCL2	10.75755669	10.73141747	10.63036816	10.64824342	10.71330488	10.72755463	10.75941802	10.88091889	11.34453726	11.27167778	11.1045791	11.21241188
ILMN_1734483	NM_018045.5	55108	BSDC1	9.338203545	9.286740715	9.350974751	9.513926915	9.737656682	9.760626814	9.813742719	9.582918739	9.938519135	9.821198543	9.841729914	9.844680189
ILMN_1778374	NM_198590.1	682	BSG	10.4591037	10.68892516	10.43864945	10.39424081	10.35813578	10.59684758	10.43581192	10.19677054	10.73080211	10.47745169	10.45514636	10.42277332
ILMN_1723480	NM_004335.2	684	BST2	11.37630992	11.1591006	10.98513037	11.41956523	11.25732891	11.39754094	11.21439927	11.46739769	11.35863802	11.48479068	11.67166844	11.48807561
ILMN_1676842	NM_003972.2	9044	BTAF1	9.01306915	8.644320302	9.066532428	8.817512621	8.75875255	8.474897155	8.941389234	9.139138693	8.420593982	8.962784113	8.761674222	8.981108857
ILMN_2411264	NM_001011885.1	53339	BTBD1	8.513833771	8.571915293	8.831469083	8.971527173	8.642914885	8.713938397	8.809080294	8.79462998	8.144819836	8.428079563	8.319747979	8.139139972
ILMN_1691927	NM_025238.3	53339	BTBD1	7.948801727	8.139285299	8.235538957	8.110740636	8.20272576	7.981855507	8.045092346	8.038961227	7.657340603	7.848336251	7.671692493	7.398411086
ILMN_1809344	NM_032320.5	84280	BTBD10	8.821789923	8.72609211	8.890062681	9.003583124	8.99861243	8.90503554	8.942716527	9.167922123	8.670508255	9.142121357	8.86233546	8.90214324
ILMN_1732885	NM_032444.2	84464	BTBD12	8.433095488	8.381533434	8.47391595	8.304310704	8.449236154	8.397102147	8.599385493	8.396749472	8.583275365	8.581117709	8.632878178	8.869221208
ILMN_1707481	NM_014155.2	29068	BTBD15	7.11521848	7.099285735	7.064661939	7.140221385	7.178358106	7.105038964	7.122025556	7.157793571	7.091833097	6.968644908	7.270142054	7.151371776
ILMN_3238274	NM_017797.3	55643	BTBD2	10.63117706	10.6443331	10.72755463	10.42459567	10.63700065	10.88542947	10.86294415	10.799951	10.67755581	10.53984412	10.56268318	10.74087192
ILMN_1713964	NM_014962.2	22903	BTBD3	7.654512875	7.827109567	7.846380483	7.7697724	8.015558339	7.851459224	7.740651026	7.970510882	7.744759179	7.859932909	7.740651026	7.832343838
ILMN_2334350	NM_014962.2	22903	BTBD3	7.952357448	7.901384637	7.966340481	7.781521024	7.938310495	7.910768633	8.264774265	8.086627746	8.039798052	7.989137304	8.106692221	7.910219378
ILMN_1744725	NM_033271.1	90135	BTBD6	10.39374224	10.33785267	10.28355027	10.40958611	10.32094944	10.231346	10.19309162	10.13278888	10.01655064	9.964606709	9.882420973	9.727670003
ILMN_1687743	NM_001002860.2	55727	BTBD7	7.39911041	7.319181657	7.33840926	7.298130404	7.530179234	7.766710435	7.610357535	7.691275221	7.846918866	7.597814203	7.587922997	7.74495019
ILMN_2319414	NM_001037637.1	689	BTF3	13.18483816	13.05589518	13.06492713	13.24693621	13.07216996	13.23287867	13.24693621	13.27465173	13.05589518	13.24693621	13.22429597	13.02409125
ILMN_1659762	NM_001207.3	689	BTF3	12.71014541	12.69959024	12.72983802	12.52360924	12.58249555	12.47856033	12.67311757	12.68315977	12.57807308	12.72817967	12.57807308	12.50695786
ILMN_2245676	NM_001037637.1	689	BTF3	8.113655185	8.401053574	8.183120733	8.313261726	7.950106179	7.95645399	8.016694093	7.999885594	8.025991083	7.947126097	7.796077907	7.674120926
ILMN_2072140	NM_152265.1	91408	BTF3L4	9.229253838	9.331088916	9.382469699	9.224958168	8.987279363	8.66820956	9.115830218	9.003150199	8.87955752	9.239205165	9.113154812	8.959318953
ILMN_1759359	NM_152265.2	91408	BTF3L4	9.800350213	9.828897944	9.764003391	9.582918739	9.351372146	9.126712732	9.45520658	9.389890926	9.235558582	9.509053674	9.518003748	9.420732708
ILMN_1775743	NM_001731.1	694	BTG1	11.06772274	11.23392759	11.37539409	11.22229319	11.65684492	11.52585746	11.6669252	11.56181967	11.3417562	11.6544709	11.68503915	11.66108553
ILMN_1802708	NM_007048.4	11119	BTN3A1	7.030735545	7.008576526	7.053869421	7.018746547	7.029673735	7.195411581	7.121532481	7.161646877	7.309802828	7.212015772	7.300780843	7.110773516
ILMN_1676528	NM_007047.3	11118	BTN3A2	7.008881249	7.101535575	7.176301826	7.138059797	7.135838546	7.066420757	7.071228509	7.16121252	7.248736904	7.428175898	7.230339451	7.244579807
ILMN_2202948	NM_004336.2	699	BUB1	9.331088916	9.075423259	9.216111903	9.340556261	7.976557823	7.855271534	8.05277072	8.092535171	8.056377058	8.455528197	8.292051016	8.387586566
ILMN_1797307	NM_001211.4	701	BUB1B	8.055395786	8.140916151	8.131106873	8.301217689	7.271110015	7.314567837	7.193040356	7.2677062	7.673486464	7.66977514	7.707615895	7.635602047
ILMN_1693145	NM_004725.2	9184	BUB3	12.40253833	12.21842338	12.53641042	12.32738872	11.8561333	11.82861849	11.84554572	12.13835821	11.85492369	12.18606254	12.32738872	12.20252027
ILMN_1778764	NM_004725.2	9184	BUB3	9.092498437	8.425899841	9.01535344	9.060826417	8.567736708	8.373470299	8.601572474	8.645272581	8.247738622	8.796248939	8.887040229	8.60378507
ILMN_2386100	NM_001007793.1	9184	BUB3	9.875854997	9.770261996	9.8184534	10.08649453	9.473784071	9.424107488	9.189278998	9.209479197	9.223490368	9.038272374	9.424107488	9.244505838
ILMN_1749210	NM_032725.2	84811	BUD13	7.87052501	7.844890267	7.764618848	7.701736174	7.444754019	7.70158371	7.639556328	7.507230928	7.6611503	7.607982708	7.563626442	7.693079182
ILMN_1710697	NM_003910.2	8896	BUD31	11.49904311	11.59863877	11.71836163	11.58871745	11.51062721	11.44970632	11.24443044	11.56038156	11.40787372	11.32786866	11.30719512	11.17296373
ILMN_1682792	NM_004053.3	705	BYSL	9.984478273	10.00180787	9.976449562	9.870914411	9.325998412	9.391903877	9.473784071	9.331088916	9.664466129	9.493022608	9.308635731	9.522110494
ILMN_1704760	NM_014670.2	9689	BZW1	7.837911084	7.87901341	7.92686525	8.140581335	8.113391606	8.256302585	7.810737423	7.800330473	7.878762732	8.003746139	7.853971951	7.891476908
ILMN_1793846	NM_014670.2	9689	BZW1	7.029069633	7.001788734	6.895245659	6.99384416	7.204675797	7.028102765	7.038223256	7.069401431	6.932012731	6.999765543	7.104101783	7.084823266
ILMN_1676548	NM_014038.1	28969	BZW2	11.16814433	11.05025408	11.00973276	11.08161525	11.28187614	11.05239687	11.46115557	11.49343068	11.71484222	12.04595688	11.70057713	11.60105994
ILMN_1738955	NM_173473.2	119504	C10orf104	7.77525339	7.825604389	7.575505968	7.730042105	8.063588147	8.060599208	7.993323381	8.163714074	8.154654088	8.047110276	8.059526172	8.038192522
ILMN_2159300	NM_001010911.1	399726	C10orf114	7.149953349	7.069988882	6.958561995	7.27086902	7.171309925	7.222512856	7.235075058	7.069639876	7.105857189	7.017541147	7.297472993	7.302577696
ILMN_1680110	NM_006829.2	10974	C10orf116	12.78436166	12.58249555	12.58060695	12.55843937	13.27078953	13.44039684	13.40024839	13.47096258	13.47351297	13.21576807	13.25226657	13.33997801
ILMN_1734010	NM_018017.2	55088	C10orf118	7.012837925	7.016544234	7.097642397	7.038985911	7.206731124	7.204125062	7.309203478	7.228131804	7.343644995	7.438191367	7.134361629	7.409871189
ILMN_1761411	NM_024834.2	79892	C10orf119	7.260504655	7.254506177	7.187942888	7.207899683	7.022149173	6.819192997	7.042441882	7.080183295	6.974420326	6.942886274	7.01104495	6.931739781
ILMN_1791656	NM_015608.2	26098	C10orf137	8.527649024	8.511012935	8.550768329	8.5305585	8.224884391	8.105484802	8.371284847	8.495805071	8.280919671	8.256302585	8.22318987	8.255909502
ILMN_3239861	NM_207371.3	387640	C10orf140	9.715042558	9.695561865	9.753382742	10.00729083	10.29720288	10.08044182	9.994463756	10.33332757	9.793496018	9.896253682	9.921424726	9.929180131
ILMN_1701243	NM_021830.3	56652	C10orf2	7.696971698	7.789655576	7.673660298	7.647578586	7.235491569	7.236919241	7.411941402	7.143135218	7.364272131	7.450595156	7.251993595	7.34098679
ILMN_1658830	NM_001083913.1	54838	C10orf26	7.173267378	7.244041244	7.193661369	7.287620967	7.295178422	7.35566383	7.296939143	7.296939143	7.435725259	7.378375497	7.227354093	7.295515494
ILMN_1674373	NM_152710.2	219793	C10orf27	7.931663558	7.868896616	7.70158371	7.765564581	8.202236982	8.268938205	8.267003397	8.160779545	7.251865816	7.210241758	7.152502878	7.241281527
ILMN_2158594	NM_014472.3	27291	C10orf28	7.455330508	7.477321143	7.584749086	7.528221229	7.626223008	7.467585173	7.404904825	7.55718873	7.688439159	7.438598926	7.39726048	7.639099727
ILMN_1772706	NM_144591.2	119032	C10orf32	8.125570002	8.342500967	8.0341161	8.155162796	8.544724929	8.645272581	8.627492664	8.48117904	8.460497262	8.337301664	8.315778141	8.255074376
ILMN_2151056	NM_144591.1	119032	C10orf32	8.058634161	8.046562543	7.923991775	8.032261219	8.57467337	8.035898787	8.521143416	8.55047284	7.706198987	8.238514132	8.06262418	8.244296278
ILMN_1672717	NM_025125.2	80195	C10orf57	9.55735954	9.693669896	9.447117123	9.528271638	9.870914411	9.825631417	9.849183636	9.775884967	10.10706011	9.997124426	9.933876659	10.06836986
ILMN_1754538	NM_032333.4	84293	C10orf58	9.608586576	9.624236909	9.694102933	9.542774781	9.902597004	9.766763762	9.668023718	9.707739601	9.674633485	9.457467684	9.390696486	9.395214715
ILMN_1718520	NM_001031709.1	55328	C10orf59	9.023269493	8.911656233	8.883997691	8.743721626	8.87995628	8.91259538	8.819056607	8.87643468	8.454686702	8.513118022	8.520562504	8.666578374
ILMN_1765232	NM_018363.2	55328	C10orf59	7.734342465	8.047110276	7.813984437	7.781663303	7.784806258	7.81305389	7.968106308	7.848769393	7.64397665	7.470126026	7.543916505	7.564192942
ILMN_1710207	NM_018121.2	55719	C10orf6	8.848318409	8.835379677	8.834558589	8.824018376	8.596382848	8.506031017	8.569369946	8.556313299	8.588074087	8.74110121	8.699044207	8.820040751
ILMN_1678652	NM_001013840.1	26123	C10orf61	8.274224382	8.564567944	8.541480766	8.710980648	8.667097701	8.778424123	8.500873342	8.307785967	8.804110365	8.418313513	8.458157222	8.406768365
ILMN_1768077	NM_001013840.1	26123	C10orf61	8.027238665	7.981855507	7.849223677	7.77040952	7.990430767	7.942369056	7.913453733	7.905405057	8.083968564	7.784090379	7.579653093	7.781663303
ILMN_3192411	XR_041972.1	90271	C10orf75	6.901547551	7.100001018	7.019329407	7.063852357	7.067732281	7.057159971	7.015225468	7.036226373	7.062922555	7.037757783	7.022601955	7.058912805
ILMN_1792110	NM_024541.2	79591	C10orf76	8.023971088	8.069408413	7.973592909	7.937141911	7.827109567	8.04540256	8.188195667	7.94322688	8.325663442	8.219358769	8.183498424	8.129871825
ILMN_1671905	NM_145247.4	119392	C10orf78	7.821118961	7.972069381	7.859932909	7.780487931	7.163407152	7.322522183	7.399959745	7.162109308	7.631194521	7.744759179	7.693079182	7.728052469
ILMN_1757099	NM_024889.3	79949	C10orf81	6.584085797	6.598325004	6.620518819	6.630580206	6.662776596	6.753246171	6.625601605	6.586624099	7.542314549	7.630840812	7.610825537	7.846918866
ILMN_2101719	NM_022063.1	63877	C10orf84	7.366863342	7.413238645	7.428623142	7.300480693	7.414081397	7.440184815	7.475537276	7.361283228	7.488001574	7.41167961	7.455330508	7.51027521
ILMN_1775423	NM_024942.2	80007	C10orf88	8.291348463	8.052070222	8.187311489	8.22422554	8.358458682	8.126289412	8.353565896	8.477094838	7.670856619	8.012503867	8.110932165	8.02479837
ILMN_2128967	NM_022761.2	64776	C11orf1	8.6188821	8.660839506	8.712380144	8.479537774	8.745284399	8.603451653	8.610986792	8.718610959	9.243769032	8.934052611	9.21807495	9.033718944
ILMN_1786759	NM_014206.2	746	C11orf10	12.41223665	12.56464325	12.22581928	12.21397844	12.20854165	12.18294457	12.25881628	12.25639005	12.50695786	12.36522092	12.58832276	12.42880035
ILMN_1788356	NM_182901.2	56672	C11orf17	8.160779545	8.961918169	8.88779301	8.849264031	8.898549392	8.809528597	8.674749461	9.10583886	8.629869123	8.590485627	8.5123067	8.315778141
ILMN_1752988	NM_182901.2	56672	C11orf17	9.850210283	10.33264305	10.06160746	10.02921544	10.24080683	10.27097971	10.07847374	10.28509238	10.14708915	10.03673684	10.01055608	10.22607376
ILMN_2077094	NM_013265.2	738	C11orf2	9.962560446	10.00439043	9.8637398	9.803899913	9.996356261	10.17689369	10.16144181	9.958227456	10.06989009	10.05824207	10.04385164	9.993687097
ILMN_1808163	NM_022338.2	53838	C11orf24	8.349906611	8.401430799	8.452462004	8.464691136	8.072785924	8.294810492	8.001618179	8.11836959	8.505226817	8.320863264	8.436225566	8.413347824
ILMN_3306978	XR_039844.1	283303	C11orf36	6.846133475	6.883080682	6.86958274	6.85435852	7.056869611	7.31000104	6.950854465	6.968644908	6.784641388	6.777530182	6.866962362	6.808428815
ILMN_1739345	NM_024099.3	79081	C11orf48	10.13155347	10.28355027	9.949843194	9.999320759	9.821198543	10.04252533	9.761876301	9.921795127	10.08090678	9.992305337	9.89490505	9.991669226
ILMN_2341487	NM_001003677.1	79096	C11orf49	7.069401431	7.226726228	7.086749804	7.06401625	7.178684767	7.44966784	7.423458838	7.304365925	7.263804389	7.154031246	7.118959755	7.07618281
ILMN_1726104	NM_014042.1	25906	C11orf51	7.617945652	7.785855876	7.945017696	7.695157982	7.773887565	7.848159075	7.811835768	7.711825257	7.861610525	7.75493292	7.710136923	7.730493234
ILMN_2050790	NM_080659.1	91894	C11orf52	7.368107428	7.363757184	7.355430387	7.29783887	7.669297529	7.713969318	7.610141199	7.746173005	7.975718449	8.002480879	7.883340998	7.931424819
ILMN_2213297	NM_014039.2	28970	C11orf54	7.776763318	7.647578586	7.859242801	7.833682646	8.113221764	7.927024127	8.2200721	8.029479942	8.05277072	7.949411785	8.014060653	7.768057918
ILMN_1664738	NM_014039.2	28970	C11orf54	7.27086902	7.146477033	7.118287041	7.120114472	7.240860008	7.405057197	7.292363049	7.301942424	7.364942688	7.242512001	7.238698981	7.193661369
ILMN_1728965	NM_018195.3	55216	C11orf57	8.104597181	7.712463032	7.989858813	8.157025515	8.032261219	7.766967448	8.039960316	8.001367095	7.603537333	7.894587399	7.788959061	7.922975015
ILMN_1802649	NM_014267.4	10944	C11orf58	6.939034942	7.152605293	7.128806849	7.250442443	7.161990441	7.246140122	7.014388771	7.134941696	7.159627168	6.992065943	7.250255776	7.066788836
ILMN_3249949	NM_001142705.1	10944	C11orf58	8.312181853	8.13477232	8.385681244	8.374038758	8.535474463	8.255665482	8.514424894	8.602227105	8.292472107	8.75263989	8.859011967	8.803442107
ILMN_1815878	NM_017907.1	55004	C11orf59	10.27374898	10.24215112	10.1780112	10.06224181	10.07160314	10.40147475	10.25283334	10.15149101	10.49801845	10.37916173	10.25201726	10.22544847
ILMN_1677080	NM_020153.2	56912	C11orf60	7.784572033	7.871162913	7.786926942	7.694075764	7.77525339	7.810737423	7.899759311	7.803756582	8.735453805	8.535781592	8.419291961	8.580615852
ILMN_1779163	NM_024684.2	28971	C11orf67	9.663013122	9.986294309	9.901969083	9.753765805	10.01179751	10.21699558	9.952497526	9.959793479	9.995320567	9.886426991	9.743979401	9.783725432
ILMN_1757847	NM_031450.2	83638	C11orf68	7.539705535	7.599896482	7.521298129	7.509863661	7.749062901	7.904623784	7.812486032	7.684992613	8.137837518	7.956775729	7.738938032	7.884515503
ILMN_1781419	NM_016401.2	51501	C11orf73	8.600677863	8.743035233	8.375863097	8.680481545	8.527460194	8.782996244	8.681291479	8.563715282	8.466875867	8.778980585	8.724897157	8.382732954
ILMN_1656463	NM_016401.2	51501	C11orf73	7.327803213	7.166401127	7.276958135	7.398411086	7.568541398	7.631689276	7.364769389	7.304283778	7.27572598	7.276533886	7.381364712	7.167199341
ILMN_1659017	NM_138787.2	119710	C11orf74	8.933379955	9.111111669	8.92056902	8.941389234	9.267158408	8.958932261	9.123516701	9.259005488	9.089866744	8.955592664	8.78402427	8.632548874
ILMN_1798270	NM_020179.1	56935	C11orf75	7.83565948	7.910768633	7.896799198	7.692051215	7.467406656	7.366634327	7.51027521	7.445984044	7.754602275	7.652475022	7.614593541	7.795842909
ILMN_1790637	NM_024650.2	79703	C11orf80	9.970325946	9.871378257	9.86690257	9.688804722	10.1888336	10.25643988	10.27486266	10.1939836	10.20517988	10.06045681	10.1434151	10.17427657
ILMN_1790100	NM_145018.2	220042	C11orf82	8.441148131	8.406544323	8.427754491	8.38539566	7.207589331	7.332030281	7.252962455	7.125478565	7.672193361	7.8100478	7.721207216	7.763801942
ILMN_3240370	NM_001085372.1	790955	C11orf83	7.906766759	8.216335541	7.937141911	8.147639958	8.070175162	7.946749572	7.826181093	7.711523815	7.953958362	7.696068256	7.65692248	7.686994881
ILMN_1777765	NM_021640.3	60314	C12orf10	11.59106927	11.45698218	11.40705528	11.24892258	11.34038869	11.43506128	11.46205334	11.49781642	11.42301241	11.39667167	11.39861652	11.50243404
ILMN_2196335	NM_018164.1	55726	C12orf11	7.190099238	6.965069685	7.209363682	7.341208346	7.259422211	7.132753673	7.082897345	7.235662926	7.067630113	7.077755714	7.12038201	7.042771268
ILMN_2196337	NM_018164.1	55726	C12orf11	7.91104498	7.695609711	7.79802653	7.98565298	7.781130176	7.52926812	7.634686193	7.730827413	7.39657567	7.782666728	7.589999374	7.664748059
ILMN_1804611	NM_152261.1	90488	C12orf23	8.07164738	7.565370975	7.846154165	8.360763263	8.435698594	7.993587191	8.368524795	8.429230134	8.008917655	8.450492471	8.945640182	8.431573237
ILMN_2180371	NM_013300.1	29902	C12orf24	9.383845747	9.467247889	9.218230948	9.393208312	8.243330148	8.25766174	7.946565951	8.142766206	7.79543579	7.82867664	7.645648346	7.714248953
ILMN_1745497	NM_032230.1	84190	C12orf26	8.136307784	8.183498424	8.145473161	8.123740162	8.465046778	8.356751263	8.369864269	8.487049349	8.240558574	8.24796358	8.154654088	8.317744983
ILMN_1792671	NM_001009894.2	91298	C12orf29	9.702307423	9.540349513	9.559332537	9.584762801	9.381195538	8.997938461	9.438195734	9.485270634	9.162677825	9.5645447	9.565069701	9.485270634
ILMN_1788810	NM_024953.2	80018	C12orf30	8.721150468	8.537656773	8.478881229	8.64382986	8.191445198	7.988787489	8.320556432	8.480179072	8.113655185	8.258712063	8.351433546	8.554434982
ILMN_2122176	NM_032338.2	84298	C12orf31	9.424483563	10.04144971	9.739503687	9.753382742	9.7496003	9.393208312	9.813033361	9.642517108	9.728558978	9.601172791	9.745108226	9.372567786
ILMN_2105923	NM_031465.2	83695	C12orf32	8.836398833	8.888572794	8.836936535	8.849794459	8.369864269	8.141280016	8.309429969	8.262571279	8.432831246	8.339921691	8.408737332	8.295059464
ILMN_1772446	NM_032829.1	84915	C12orf34	7.599550636	7.686576162	7.479848154	7.487025626	7.408164124	7.575505968	7.474978655	7.377937552	7.517689857	7.589999374	7.586737726	7.252745843
ILMN_2229922	NM_018169.2	55196	C12orf35	8.509929754	8.183733625	8.381880766	8.762082339	8.47226477	8.475809616	8.489766092	8.6080097	8.105128038	8.588299379	8.572915052	8.465628437
ILMN_1726289	NM_018169.2	55196	C12orf35	7.435186017	7.314218871	7.454769764	7.415451933	7.31534523	7.09432159	7.574076524	7.459671775	7.025249214	7.42654404	7.277517097	7.444550294
ILMN_1751898	NM_020374.2	57102	C12orf4	7.535694514	7.408963156	7.66692059	7.529774886	7.487157506	7.345341372	7.518052744	7.436344264	7.507230928	7.61780684	7.571368885	7.622047425
ILMN_1713189	NM_017822.3	54934	C12orf41	10.95449224	11.06492865	10.65001595	10.6317482	10.39812267	10.55864361	10.6158788	10.69747499	10.70368473	10.48597116	10.47139071	10.70368473
ILMN_1737818	NM_022895.1	64897	C12orf43	7.568541398	7.583328776	7.589779963	7.637976061	7.501639771	7.563518149	7.564192942	7.450797205	7.49869446	7.673660298	7.56569389	7.493659341
ILMN_2169856	NM_022895.1	64897	C12orf43	7.301942424	7.447225422	7.464423223	7.414081397	7.138305595	7.281409868	7.173343342	7.211510663	7.264624626	7.123032934	7.250591191	7.195874141
ILMN_1772527	NM_001098673.1	60673	C12orf44	10.40422512	10.3032796	10.26591387	10.19132823	10.09240964	10.21449641	10.07324184	10.20665543	10.21952431	10.23264877	10.12270636	10.17740957
ILMN_1728435	NM_152318.2	121053	C12orf45	9.108189096	9.151673406	9.001832073	9.257256768	8.614679665	8.953771293	8.920930116	8.724129765	9.096352788	9.063365418	8.996402306	8.804640877
ILMN_1727055	NM_017915.2	55010	C12orf48	9.730900079	9.603110554	9.784192482	9.952045645	8.961170679	8.774418104	8.818387249	9.019783353	9.004583412	9.364327512	9.489594714	9.288439545
ILMN_1654429	NM_017915.2	55010	C12orf48	7.686785536	7.508789915	7.530368099	7.359633613	7.206831714	7.149953349	7.302577696	7.241791572	6.983718732	7.229959892	7.246243703	7.441387199
ILMN_2161556	NM_024738.1	79794	C12orf49	6.989380875	7.083120803	7.057344124	7.127897364	7.221749506	7.155265528	7.236393119	7.125225404	6.972356062	7.28721924	7.054356861	7.12038201
ILMN_1791792	NM_020375.2	57103	C12orf5	7.647578586	7.620847362	7.57265021	7.736525731	7.834727015	7.527057821	7.838076281	7.824450924	7.562112652	7.714392528	7.856945241	7.791461818
ILMN_3244516	NM_001109662.1	283450	C12orf51	7.80882778	7.713969318	7.741900404	7.543916505	7.792095291	7.833039338	7.895064455	8.06477671	7.944254074	7.864147755	7.673907586	7.84904098
ILMN_1667857	NM_032848.1	84934	C12orf52	9.986851755	9.831086784	9.870914411	9.761420919	9.817293561	10.03757166	9.934711244	9.879243671	9.998546711	9.926771428	9.708056669	9.93918117
ILMN_1812191	NM_138425.2	113246	C12orf57	11.31162402	11.19894713	11.13164929	11.14749115	11.37685144	11.64302415	11.41067129	11.3471618	11.2300865	11.26172238	10.90734663	10.99469851
ILMN_1804656	NM_032901.2	84987	C12orf62	9.286740715	9.28206838	9.187290207	9.273689083	9.606489051	9.539419597	9.435547757	9.440366732	9.903012051	9.790125762	9.859898132	9.556296628
ILMN_3245006	NM_001013635.3	387856	C12orf68	7.018063276	7.299789559	7.041262698	7.100619241	7.227354093	7.511610354	7.103833306	7.36162889	7.08655026	7.057535835	7.01599926	7.097708757
ILMN_2152429	NM_207435.1	400073	C12orf76	7.90693628	7.856945241	8.003403785	7.792588596	8.301217689	8.131824557	8.350513159	8.296652415	8.388882643	8.488636712	8.411714773	8.372418038
ILMN_1753265	NM_207435.1	400073	C12orf76	7.365661921	7.441932426	7.366634327	7.249418793	7.550092615	7.476054354	7.722840994	7.629967086	7.737581313	7.627865794	7.735800373	7.591724291
ILMN_2391551	NM_025138.3	80209	C13orf23	9.417713301	9.301535063	9.538623131	9.479280892	9.603648783	9.094383615	9.677710129	9.571113242	8.757738014	9.079867141	9.085824824	8.983095928
ILMN_1795128	NM_025138.3	80209	C13orf23	9.496834808	9.395795232	9.524454152	9.421039163	9.151673406	9.207939936	9.352108108	9.475645286	8.861641539	8.946257427	9.054082222	8.912980924
ILMN_1682774	NM_138779.2	93081	C13orf27	9.589806736	9.94323831	10.01344272	9.98130469	9.328597518	9.08349156	9.000235828	9.110088619	9.117462851	8.980085583	9.095240876	8.627492664
ILMN_1761486	NM_024808.2	79866	C13orf34	8.757738014	8.7759684	8.778424123	8.813050361	8.137837518	8.062988912	8.017334024	8.226128443	8.003403785	8.391213511	8.225216597	8.326965567
ILMN_3243945	NM_001071775.2	440145	C13orf37	10.06100794	10.11889566	10.19544111	10.10408107	9.434728712	9.377716578	9.645984758	9.703450281	9.142469345	9.403944892	9.00255542	9.085126915
ILMN_1755882	NM_024546.2	79596	C13orf7	7.563387729	7.300080699	7.576905284	7.709727625	7.435186017	7.23157257	7.22348723	7.236654291	6.967067136	7.359436833	7.254381455	7.219956462
ILMN_1700276	NM_016475.2	51528	C14orf100	9.551759394	9.565525588	9.793496018	9.71975022	9.753765805	9.697640221	9.648975696	9.757594356	9.201830111	9.872051193	9.577733575	9.607136832
ILMN_1740165	NM_017970.2	55051	C14orf102	7.928197971	7.883893862	7.917131561	7.648898963	7.929805789	7.871551064	7.959653673	7.865613273	7.865837178	7.902779676	7.92686525	7.877862016
ILMN_2374076	NM_199043.1	55051	C14orf102	7.310786349	7.436538325	7.289721059	7.352251812	7.38933707	7.276958135	7.488924661	7.349409512	7.393740523	7.416701274	7.286394193	7.401906884
ILMN_1769757	NM_018139.2	55172	C14orf104	8.953771293	8.465628437	8.757738014	8.869427897	8.746000637	8.464091123	8.90214324	8.929546623	8.432560273	8.811267752	8.708678353	8.60625492
ILMN_1666208	NM_018353.3	55320	C14orf106	9.198001974	9.247865343	9.060416011	8.978791671	8.585504537	8.414308501	8.550321993	8.580615852	8.567736708	8.817512621	8.792049727	8.78626734
ILMN_3269775	NM_015676.1	26175	C14orf109	9.157804937	9.480036451	9.309019485	9.237882982	9.266079541	9.447117123	9.308166989	9.388389108	9.471697363	9.362721041	9.345319636	9.254637738
ILMN_3193306	NM_015676.1	26175	C14orf109	9.664753747	9.965573924	9.779146431	9.77820644	9.708640939	9.568618157	9.794245105	9.876615169	9.756088914	9.882081145	10.09391532	9.717455718
ILMN_1706305	NM_016468.4	51241	C14orf112	11.32543027	11.36174972	11.14637456	11.03036298	11.32786866	11.42512357	11.35863802	11.20878121	11.20689714	11.26513915	11.19894713	11.06992566
ILMN_1771629	NM_020195.1	56948	C14orf124	7.315571664	7.613808614	7.284546521	7.324474907	7.406739033	7.501973289	7.454074697	7.236213237	7.529443829	7.415132455	7.448492163	7.509448036
ILMN_1712748	NM_016472.3	51527	C14orf129	9.171682966	8.704248464	9.060826417	9.076728231	9.076728231	8.894425212	9.413143424	9.263081133	8.451574213	9.220395742	9.242181849	9.148587926
ILMN_2181883	NM_016472.3	51527	C14orf129	8.013642585	7.733221455	8.038668279	8.208457758	8.243028278	7.995598709	8.105674412	8.245007374	7.80882778	8.050329186	8.257309105	7.754325677
ILMN_2186858	NM_018335.2	55778	C14orf131	9.205709202	9.009620944	9.084085265	9.169742649	9.325585196	9.147047161	9.348176417	9.21299653	9.030048824	8.933724878	8.952377252	9.084358239
ILMN_1713744	NM_020215.2	56967	C14orf132	10.65683777	10.68383766	10.67183471	10.65907006	10.99469851	10.8910014	11.30655447	11.12648767	10.53422992	10.48902605	10.6240625	10.69414195
ILMN_1734440	NM_022067.2	63894	C14orf133	7.497506187	7.364272131	7.453473955	7.348471456	7.298790263	7.508936454	7.566567074	7.413732002	7.762426556	7.679974754	7.62253215	7.751523975
ILMN_2111918	NM_022495.3	64430	C14orf135	9.030407538	8.941987474	9.19842294	9.054513155	9.180170741	8.899802805	8.983763472	9.116306269	8.769437205	8.850562546	9.148587926	9.134817489
ILMN_1680781	NM_022495.5	64430	C14orf135	9.068466601	8.988718766	9.260976441	9.101876687	9.046316977	8.78402427	8.950318514	9.074909982	8.531927632	8.949585707	9.047841536	9.039920848
ILMN_1781102	NM_001040662.1	79609	C14orf138	8.136156004	8.198356144	8.091142322	8.045639546	7.893909428	7.699351044	7.797762025	7.976204944	8.065107501	8.186734775	8.015921788	8.143664837
ILMN_2394193	NM_024558.2	79609	C14orf138	8.857960785	9.045543173	8.88443247	8.79276427	8.80030685	8.559573643	8.709279606	8.892092559	8.789838779	8.965358915	9.073025151	8.843672679
ILMN_1685781	NM_032490.4	84520	C14orf142	8.955855037	8.932729423	9.096162477	8.952377252	8.920930116	8.564137674	8.991767282	9.208435809	9.051531981	9.338203545	9.326943777	9.377562809
ILMN_2193315	NM_145231.2	90141	C14orf143	9.640946407	9.345319636	9.446769023	9.446203906	9.413665371	9.28420248	9.246604991	9.320791074	9.601172791	9.591223118	9.595496947	9.813033361
ILMN_1806825	NM_152446.2	145508	C14orf145	7.22745133	7.035986737	7.204844986	7.171782277	6.73839766	6.668536143	6.95277968	6.961947389	6.942248227	6.99822033	7.101797128	7.030461889
ILMN_1699676	NM_138288.3	171546	C14orf147	9.16029702	9.051062896	9.301295896	9.14436891	10.35650809	9.908593323	10.18924391	10.07129475	11.04131075	11.14637456	11.05025408	11.03743508
ILMN_2053281	NM_144581.1	112849	C14orf149	7.540659674	7.458671544	7.54010866	7.469220139	7.365228849	7.093921396	7.189751434	7.15553877	7.085939782	7.048737519	7.273496308	7.150362674
ILMN_1661945	NM_031210.3	81892	C14orf156	12.94595622	12.8674469	12.79595867	12.85223259	12.84410373	13.00147048	12.85890065	12.90734888	12.97084521	12.99615621	13.03528969	12.95979297
ILMN_1696708	NM_016039.1	51637	C14orf166	11.0807356	11.38916237	11.15675369	11.27167778	11.31800664	11.25479656	11.14000916	11.26824606	11.41956523	11.27798765	11.11360414	11.21808852
ILMN_1711543	NM_024644.2	79697	C14orf169	9.387890667	9.362721041	9.505821476	9.288439545	9.09373314	9.342391626	9.14307117	9.287110708	8.730765269	9.174063802	8.952967169	9.037930981
ILMN_2393450	NM_022489.2	64423	C14orf173	10.2961201	10.20481198	10.18410669	10.07757281	10.31974775	10.59762708	10.50268663	10.45728442	10.03194376	10.07036115	10.02484324	10.06019874
ILMN_3243606	NM_001010860.1	161394	C14orf174	7.402540567	7.41096516	7.40265738	7.19055659	7.246622803	7.202011147	7.246432791	7.452317853	7.261575946	7.348317414	7.211510663	7.318661203
ILMN_1756877	NM_052873.1	112752	C14orf179	9.208435809	9.236093622	9.242573926	9.484854506	9.442583814	9.575670086	9.598779621	9.59153394	9.515188103	9.535443357	9.578482706	9.558577985
ILMN_1652722	NM_004894.1	9556	C14orf2	8.871759883	9.083166554	8.947806983	8.944041722	8.981108857	9.100519376	8.830927437	8.789838779	8.76534843	8.648227779	8.532627099	8.477327215
ILMN_1807031	NM_001017923.1	122525	C14orf28	7.168887692	7.080532957	7.117777106	7.079564783	7.222193071	7.241791572	7.288001351	7.392066647	7.235208163	7.459095497	7.352734694	7.484023704
ILMN_1779279	NM_144578.2	93487	C14orf32	9.529557834	9.323969641	9.445449245	9.37648401	9.537999924	9.398219738	9.225931375	9.450786072	8.446633813	8.827667889	8.64500592	9.097819085
ILMN_1804396	NM_024496.2	64207	C14orf4	10.39039255	9.940866341	10.25201726	10.51716249	10.80796102	10.88242143	11.10374022	10.78440746	10.41592658	10.77158356	10.81420432	10.4232504
ILMN_2412922	NM_194278.3	91748	C14orf43	7.451490555	7.618149072	7.530609217	7.447947757	7.66977514	7.786133684	7.70578857	7.593734714	7.527804605	7.390111333	7.446233067	7.417944473
ILMN_1763091	NM_194278.3	91748	C14orf43	9.145694521	9.299821835	9.335988971	9.30249202	9.688804722	9.481302171	9.674007549	9.912915676	9.09373314	9.310357391	9.31689695	9.314463609
ILMN_1806456	NM_025057.1	80127	C14orf45	7.618287851	7.56253475	7.437904343	7.483902014	7.746969059	7.739477528	7.906412022	7.891476908	7.867250936	7.886405041	7.90850611	8.069927141
ILMN_1657111	XM_001132404.1	113146	C14orf78	8.092206909	8.115698633	8.234459167	8.006550496	8.623429045	8.691189362	8.616871898	8.651158633	7.67560637	7.62216313	7.621169089	8.092687383
ILMN_1686082	NM_174891.3	122616	C14orf79	8.278851777	8.114119197	8.142420586	7.942369056	8.118964944	8.262178021	8.235130121	8.097014993	8.199010222	8.250119787	8.098839029	8.128139228
ILMN_1653553	NM_173608.1	283643	C14orf80	9.556832684	9.515188103	9.328932256	9.407242055	8.573449513	8.571409844	8.561769463	8.709978799	8.951720955	8.88547858	8.647062261	9.049827862
ILMN_1724897	NM_021944.1	60686	C14orf93	8.732513088	8.600677863	8.57467337	8.59792442	8.837199318	8.791518796	8.786559445	8.747912	8.93517507	8.895502275	8.677519518	8.988238746
ILMN_1657744	NM_020447.3	57184	C15orf17	8.395567123	8.491211355	8.514157775	8.455528197	8.814194064	8.848963702	8.800811912	8.806952328	9.063365418	8.973572246	8.924337167	8.95068682
ILMN_1652008	NM_033286.1	90417	C15orf23	9.099606604	9.167068344	9.089866744	9.018347919	8.065245398	8.039798052	7.942647626	7.771979968	8.366456422	8.236925936	8.133583561	8.284928179
ILMN_2150000	NM_020154.2	56851	C15orf24	11.99383319	12.16932313	11.99913081	11.9586466	11.93050488	12.03138692	12.11847394	12.11290013	11.8811568	11.8768231	11.72897699	11.75117371
ILMN_1739854	NM_024713.1	79768	C15orf29	7.579254834	7.26432718	7.457360357	7.700481334	7.589999374	7.561672103	7.434483117	7.528221229	7.295178422	7.48729259	7.848336251	7.469220139
ILMN_1747217	NM_032499.3	84529	C15orf41	7.154149759	7.178553315	7.329578404	7.062219952	7.420360286	7.155384952	7.312837587	7.313160579	7.08183598	7.514856049	7.295178422	7.281409868
ILMN_1771326	NM_030800.1	81556	C15orf44	7.906412022	8.15164322	7.907484383	8.022755624	7.943909023	7.869154568	8.03798999	7.776046727	7.81383441	7.758973354	7.659862495	7.812108619
ILMN_2268026	NM_030800.1	81556	C15orf44	7.109228905	7.324889791	7.185297678	7.253160121	7.172775514	7.127696211	7.177909821	7.220188697	7.139251527	7.128584171	6.994361358	7.031954229
ILMN_1795524	NM_030800.1	81556	C15orf44	7.801965677	8.044276076	7.833039338	7.672905453	7.997939307	7.687957893	7.893022977	7.758973354	7.742136269	7.543916505	7.621023991	7.552273311
ILMN_1805410	NM_032413.2	84419	C15orf48	7.539089002	7.550325842	7.626452279	7.613953703	7.169442019	7.18719468	7.284546521	7.327643357	7.468757616	7.30956912	7.277131148	7.177399604
ILMN_2413318	NM_001080791.1	90416	C15orf57	7.261201696	7.515254347	7.363110613	7.411380483	7.766710435	7.765424684	7.590767422	7.653690628	7.720612282	7.610141199	7.501639771	7.59016784
ILMN_1811264	NM_052849.2	90416	C15orf57	9.294844487	9.154826715	9.168258428	9.033718944	9.776341566	10.01442364	9.905422508	9.929180131	9.45232815	9.445449245	9.492570458	9.553272368
ILMN_2141118	NM_001039614.1	388135	C15orf59	8.873751383	8.960610169	8.883356885	8.99669662	8.532937951	8.635542919	8.747912	8.572587307	8.133873267	8.065107501	8.063303932	8.117309594
ILMN_1663484	NM_016400.2	25764	C15orf63	6.890501413	6.955929993	7.067366594	7.013363992	7.015102783	6.971114705	7.043405753	7.169899954	6.824517116	6.964161783	6.955888158	6.978292889
ILMN_1774990	NM_001040162.1	84326	C16orf13	9.736219426	9.886426991	9.910943379	9.73290648	9.382933497	9.456759545	9.438524285	9.42686729	9.820916719	9.541916685	9.568832831	9.540691829
ILMN_2369826	NM_001040161.1	84326	C16orf13	8.133438686	8.153502886	7.94090788	8.265269039	7.991759347	8.188732243	7.844160277	7.959653673	7.793968042	7.687752187	7.851123113	7.675144097
ILMN_1801118	NM_024571.2	79622	C16orf33	11.6990423	11.73849553	11.6886647	11.57081629	11.47077884	11.62141821	11.42200798	11.51404728	11.73300642	11.57568294	11.38574541	11.53502794
ILMN_2369580	NM_001039476.1	8131	C16orf35	10.94230776	10.98985073	11.08606986	10.76388707	10.80384052	10.84138194	10.97641161	10.68643574	10.97641161	10.83072989	10.96026119	10.96439647
ILMN_1713884	NM_001001410.2	115939	C16orf42	8.504052656	8.377074281	8.397102147	8.415072016	8.204226323	8.432831246	8.339564553	8.460497262	8.255290167	8.245007374	8.11551918	8.478487321
ILMN_1787324	NM_032140.1	84080	C16orf48	10.52553941	10.66763405	10.39003135	10.46814951	10.35999548	10.25769426	10.29245853	10.27669788	11.11197026	10.99626233	11.00211178	10.85935463
ILMN_2194828	NM_024516.2	79447	C16orf53	11.26427955	11.05579556	11.12332671	11.0807356	10.83187882	10.68410952	10.93705964	10.86453749	10.86106596	10.97336517	10.69853539	10.7263442
ILMN_1727444	NM_024516.2	79447	C16orf53	8.44027453	8.559013359	8.549237129	8.596382848	8.43207582	8.382732954	8.257931815	8.035293438	8.139285299	8.371284847	8.139285299	8.071881166
ILMN_1777129	NM_025082.1	80152	C16orf56	8.101952042	8.203527625	8.245007374	8.10136801	7.774951741	7.780487931	7.944369463	7.923118272	8.41082528	8.498431193	8.397435055	8.330587978
ILMN_1765880	NM_024598.2	79650	C16orf57	9.840531527	9.679034203	9.608586576	10.01751693	9.855537695	10.04604626	9.926771428	9.717143967	10.29919886	10.3915089	10.18410669	10.39562946
ILMN_1656452	NM_025108.2	80178	C16orf59	9.615092733	9.27640896	9.370479269	9.263372263	7.813565091	7.832587523	7.957460203	7.992675541	8.626904141	8.372418038	8.369356986	8.473596174
ILMN_1783333	NM_020188.2	56942	C16orf61	12.2244024	12.2320704	12.32498466	12.23842594	11.73624844	11.77473806	11.8561333	11.68503915	12.51978391	12.50277836	12.39376878	12.36059747
ILMN_1790650	NM_144600.2	123811	C16orf63	10.52047038	10.33136933	10.4415395	10.43223913	10.25506517	10.17586637	10.34703	10.42670819	10.53007074	10.48373921	10.54503203	10.63863683
ILMN_1658290	NM_024109.2	79091	C16orf68	8.667097701	8.587232208	8.634478194	8.362891519	8.513833771	8.579560704	8.551343361	8.589780712	8.419690147	8.352173229	8.235782576	8.413136652
ILMN_1693630	NM_004913.2	9605	C16orf7	7.657422784	7.611610612	7.47625368	7.598947252	7.957460203	7.947613562	8.195492294	8.137335985	8.538419046	8.582755067	8.361639855	8.450179835
ILMN_1711703	NM_025187.3	80262	C16orf70	7.486112588	7.390111333	7.499743062	7.277925253	7.46504637	7.489086884	7.356440525	7.57265021	7.730319321	7.616481945	7.492243373	7.752541885
ILMN_1773407	NM_014117.2	29035	C16orf72	8.88482775	8.95068682	8.784442146	8.83060457	9.26083558	8.853213477	9.174436631	9.120109286	8.786786487	8.834298485	8.864635601	8.745072249
ILMN_1806149	NM_206967.1	404550	C16orf74	7.403417711	7.493019605	7.466304908	7.487627834	7.467844349	7.258722425	7.379315112	7.336702923	8.098532201	7.839291985	7.848159075	7.634492352
ILMN_1790537	NM_152308.1	116028	C16orf75	9.289642914	9.252755066	9.253692928	9.095735898	8.222084367	8.353406664	8.315778141	8.391941243	9.066144636	9.043806539	8.928320278	8.969691002
ILMN_1759411	NM_182563.2	283870	C16orf79	7.164142649	7.269394149	7.191759042	7.23081304	7.167609823	7.172012393	7.282297085	7.349538668	7.414697073	7.303272063	7.258356857	7.33840926
ILMN_2112599	NM_013242.2	29105	C16orf80	9.822938189	10.06836986	9.899467802	9.846651893	9.526764084	9.257036791	9.392342756	9.279323174	10.45028543	10.29023662	10.11780541	10.14827701
ILMN_1690911	NM_001001436.2	388272	C16orf87	9.088214226	9.217647322	9.017042776	9.113498919	9.202871921	8.858842002	9.113728885	8.803442107	8.917187367	9.338741284	9.596106435	9.21084397
ILMN_3246732	NM_001012991.2	400506	C16orf88	7.149674983	6.947850806	6.986918292	7.204844986	6.867488796	7.178358106	6.937915189	7.072940769	7.137486105	7.130720873	7.047722684	7.0266861
ILMN_1759325	NM_001010878.1	283951	C16orf91	8.792049727	8.952377252	8.810460456	8.581117709	8.571915293	8.7530071	8.692475322	8.504662894	8.74660266	8.521143416	8.646453227	8.622831543
ILMN_2179726	NM_001014979.1	90835	C16orf93	9.146741509	9.079044441	8.926139114	8.795662089	8.883997691	9.007581806	8.915854587	8.97542183	9.107436798	9.067958906	9.164406672	9.43173013
ILMN_3195203	NM_175902.3	79701	C17orf101	7.60903908	7.415451933	7.582658361	7.486479482	7.359436833	7.541254625	7.540806111	7.447790759	7.529954436	7.466716022	7.346361256	7.474032805
ILMN_1811991	NM_175902.3	79701	C17orf101	7.212702591	7.382240986	7.163100165	7.16537937	7.262045032	7.286752726	7.370680433	7.383881379	7.381230586	7.140409552	7.29151055	7.411941402
ILMN_2388539	NM_024648.1	79701	C17orf101	7.26485072	7.567358345	7.377937552	7.363885938	7.256494604	7.120713772	7.336464606	7.364942688	7.435901907	7.325019362	7.388354018	7.277627748
ILMN_1765923	NM_175902.3	79701	C17orf101	7.278258945	7.193576612	7.168301056	7.170257584	7.138584116	7.084434248	7.347123481	7.228614775	7.153724284	7.043306223	7.014546107	7.122447021
ILMN_3239959	NM_001113324.1	100134934	C17orf106	7.500338392	7.437351765	7.400351774	7.457767461	7.441387199	7.709727625	7.699351044	7.676326654	7.63814626	7.26485072	7.446972436	7.424995128
ILMN_1654013	NM_030630.1	283987	C17orf28	8.960372987	8.971527173	8.984620678	8.958932261	9.596645606	10.00439043	9.843298941	9.903547638	9.342391626	9.283254612	9.40171216	9.45520658
ILMN_1727078	NM_032339.3	84299	C17orf37	7.162384279	7.205895859	7.158283499	7.358383074	7.403262609	7.345210952	7.336702923	7.472103489	7.064434526	7.169712589	7.216453895	7.153630054
ILMN_1656427	NM_024052.4	79018	C17orf39	6.809288383	7.010213658	7.09139836	6.957272717	7.021984893	7.052777783	6.980301836	6.968992731	7.111574934	7.10969382	7.081974417	6.996453151
ILMN_3307733	NM_024683.3	79736	C17orf42	9.03949321	9.317470727	9.354237479	9.427127178	9.167922123	9.379952948	9.211363185	9.222200559	8.946567121	8.927561986	8.785496934	8.794368426
ILMN_1763688	NM_174893.1	124944	C17orf49	7.8113201	7.922243051	7.935883418	7.730319321	7.902241844	7.909357898	7.925890263	7.94058493	8.760572594	8.489160761	8.402799759	8.595999994
ILMN_1776490	NM_024032.2	78995	C17orf53	9.518406096	9.382933497	9.330623605	9.166217324	7.832738144	7.989622134	8.094058678	7.872984469	8.413136652	8.410590844	8.27710743	8.40846774
ILMN_2398926	NM_181656.1	284018	C17orf58	10.43760332	10.40874582	10.30996513	10.34051776	10.56342034	10.70827864	10.51367826	10.76304468	10.57248328	10.7855293	10.50126497	10.5237364
ILMN_1700515	NM_181656.3	284018	C17orf58	9.92214744	9.600230721	9.695561865	9.655129074	9.929665709	9.779146431	10.02648471	9.849663746	9.631233634	10.02271319	9.834481637	9.722261423
ILMN_1712985	NM_181656.3	284018	C17orf58	10.02992077	9.89784228	10.04008968	9.822938189	10.04749749	10.09354037	10.06045681	10.27486266	10.00151094	10.26233567	10.21338981	9.833127755
ILMN_2225746	NM_017622.1	54785	C17orf59	7.167199341	6.992708393	7.012913887	6.952942715	7.334757753	7.277432476	7.315571664	7.125323574	7.296515224	7.424213328	7.226190593	7.39657567
ILMN_2201533	NM_152766.2	254863	C17orf61	11.33410453	11.38236248	11.38152511	11.34453726	11.27263853	11.37782707	11.25479656	11.1591006	11.75192435	11.65684492	11.58561138	11.5644844
ILMN_1750401	NM_001100408.1	79415	C17orf62	8.193048737	8.204655258	8.156420382	8.202479922	8.329204342	8.35650215	8.445287628	8.168665099	8.145940295	8.143290858	7.970510882	7.958396693
ILMN_1812441	NM_001077498.1	55731	C17orf63	8.179354292	8.243779979	8.271912574	8.114539334	8.245852147	8.196904526	8.487691336	8.308970583	9.06142628	8.856547849	9.023041561	9.155482608
ILMN_1707292	NM_001085430.1	339210	C17orf67	7.16331456	7.249668138	7.132092504	7.195411581	7.26223112	7.344154739	7.212115994	7.392485727	7.271604956	7.152781713	7.26485072	7.396249415
ILMN_1772296	XM_938283.1	80169	C17orf68	6.980132721	6.986496266	7.018307021	7.077262229	7.210086843	6.925817884	7.163835818	7.272097861	7.390831885	7.395611249	7.398228932	7.507517965
ILMN_1755711	XM_938283.2	80169	C17orf68	7.534660837	7.67333876	7.659862495	7.46402453	7.889163213	7.863735929	7.880968919	7.919039092	8.397102147	8.29103575	8.270180841	8.46651415
ILMN_1702676	XM_938283.2	80169	C17orf68	7.175220182	7.105273688	7.209090697	7.188384109	7.362580349	7.328350004	7.274943705	7.306251301	7.804802186	7.855036013	7.639276306	7.742848346
ILMN_1711823	NM_025161.3	80233	C17orf70	10.49801845	10.43822631	10.34148324	10.39903113	10.29070892	10.42944963	10.483189	10.40601044	10.35813578	10.02225267	10.14827701	10.34340338
ILMN_1807533	NM_018149.5	55181	C17orf71	9.137495839	9.256679994	9.332820248	9.317798788	9.197445982	9.291883926	9.145304507	9.110418058	9.047841536	9.034982417	9.049043682	9.079867141
ILMN_1752947	NM_018405.2	55352	C17orf79	11.453999	11.29045493	11.38236248	11.38152511	11.40608965	11.39107492	11.21241188	11.19288334	10.80694508	10.67837654	10.93634054	10.81077806
ILMN_1762071	NM_017941.3	55028	C17orf80	7.743800377	7.786133684	7.631689276	7.742848346	7.650351707	7.639718383	7.883893862	7.488727079	7.5096048	7.478916005	7.405792444	7.382790008
ILMN_2341690	NM_015362.3	23587	C17orf81	7.553457274	7.426242946	7.480684393	7.468312053	7.419341687	7.579015675	7.507230928	7.322276103	7.772620073	7.699655039	7.658829138	7.748424333
ILMN_1672554	NM_203413.1	23587	C17orf81	7.249558166	7.169442019	7.214154926	7.050519111	7.233726078	7.098911122	7.082437552	7.044244377	7.207186164	7.176018522	7.33991145	7.273888824
ILMN_2221076	NM_018553.1	55421	C17orf85	7.830490488	7.623839068	7.596343337	7.569604254	7.524986698	7.592305285	7.580109296	7.550325842	8.072283232	7.837122665	7.786647326	7.974713997
ILMN_3245824	NM_001086521.1	284184	C17orf89	7.55971282	7.534660837	7.538206784	7.478459816	7.35655849	7.487627834	7.271350036	7.313644933	7.374223122	7.21491939	7.188032924	7.141281549
ILMN_2043615	NM_001039842.1	339229	C17orf90	10.63036816	10.54821119	10.75941802	10.55264124	10.99268064	11.23662416	11.17296373	11.19149233	11.25479656	10.96083385	11.02141379	10.97569395
ILMN_1805131	NM_001039842.1	339229	C17orf90	7.362704825	7.431415699	7.35854044	7.413732002	7.553053253	7.424995128	7.528415821	7.496701213	7.579855197	7.295843305	7.725047177	7.647992952
ILMN_2280731	NM_001080510.2	124512	C17orf95	7.649136876	7.577955202	7.67106758	7.703046005	7.523102416	7.594406721	7.582467939	7.4601364	7.258069426	7.335638673	7.289721059	7.379187728
ILMN_1688727	NM_001080510.2	124512	C17orf95	7.319866273	7.453205598	7.324474907	7.210545696	7.31517674	7.341926167	7.267957084	7.169344801	7.344698918	7.151371776	7.141097584	7.173978884
ILMN_2382724	NM_001080510.2	124512	C17orf95	9.114428715	9.323246206	9.166217324	9.331088916	9.373386556	9.117462851	9.195265893	9.067958906	9.049827862	8.917187367	9.187290207	8.825829185
ILMN_3247139	NM_001130677.1	100170841	C17orf96	8.230891316	8.215126707	8.076093535	8.227899882	7.863961364	8.101155767	7.866733069	7.95159304	7.623018175	7.527057821	7.745234643	7.582467939
ILMN_1713803	NM_001013672.3	400566	C17orf97	7.844505546	7.851672845	7.710386304	7.624863432	7.857806866	8.004512628	7.85418146	7.902065739	8.479537774	8.102957787	8.357025853	8.247091552
ILMN_1707137	NM_001013672.3	400566	C17orf97	8.949344662	8.806657236	8.876061658	8.731228732	9.218230948	9.206483281	9.225631626	8.920192051	9.810824165	9.489594714	9.633562897	9.716663954
ILMN_1671693	NM_015476.2	25941	C18orf10	8.659645608	9.030827948	8.974296416	8.86745698	8.705214896	8.555134364	8.905283199	8.763448425	9.099917674	9.109724113	8.997552106	9.136726893
ILMN_2207328	NM_015476.2	25941	C18orf10	8.724536704	8.838142166	8.738365569	8.736361677	8.62182075	8.671151106	8.776320837	8.614679665	8.942716527	9.070843587	8.943736173	8.880342991
ILMN_1658110	NM_152352.1	125228	C18orf19	7.355430387	7.568991251	7.403744054	7.465524776	7.274943705	7.249668138	7.301380043	7.233022344	7.365481709	7.207013344	7.149095728	7.211172852
ILMN_1805998	NM_031446.3	83608	C18orf21	9.085824824	9.256299518	9.242181849	9.118282368	9.111527467	9.102867267	9.162677825	9.159091263	9.427127178	9.054513155	9.153591803	9.201577995
ILMN_1736130	NM_024805.1	79863	C18orf22	8.248891519	8.443692425	8.215846015	8.291927196	7.846014344	8.010074876	7.856717462	7.693079182	7.946156521	7.982323963	7.840475193	7.825604389
ILMN_1801822	NM_001008239.2	147339	C18orf25	10.18586902	10.2961201	10.49889507	10.37551844	10.27246416	10.38213224	10.18962939	10.40336573	10.12100763	10.06462287	10.21499659	10.1628646
ILMN_2196588	NM_001035005.2	497661	C18orf32	7.923351258	7.838076281	7.82867664	8.374451805	8.352669378	8.549542883	8.09181882	8.160048888	8.012065229	7.990105666	8.442125737	8.103187603
ILMN_1690442	NM_032933.4	85019	C18orf45	8.575319895	8.59792442	8.348575911	8.362367311	8.710406624	8.678928603	8.678928603	8.288631718	8.933724878	9.331088916	8.62182075	8.543056961
ILMN_2169089	NM_173529.3	162681	C18orf54	8.396458364	7.730319321	8.182299992	8.412338235	7.563026152	7.180592467	7.307503208	7.548552991	7.4319881	7.684992613	7.957767792	7.839627085
ILMN_1716006	NM_173529.3	162681	C18orf54	7.967557709	7.38005753	7.938038734	7.900252173	7.406568132	7.421778722	7.439807618	7.347941095	7.121351162	7.489875249	7.686785536	7.451816917
ILMN_1748916	NM_014177.1	29090	C18orf55	10.32490059	10.2570283	10.22139016	10.34967157	9.775104714	9.841108274	9.554819434	9.741316979	9.882420973	9.693669896	9.930601635	9.730456381
ILMN_2182531	NM_014177.1	29090	C18orf55	11.17366777	11.38832248	11.48676464	11.45867626	10.76004459	10.5836413	10.80963792	10.82826742	10.68285592	11.0250461	11.09208188	11.26172238
ILMN_1796074	NM_001012716.1	494514	C18orf56	7.935502179	8.01808832	7.884178458	7.884028227	7.355564291	7.190656339	7.449231201	7.31000104	7.731090218	7.68311533	7.731090218	7.834727015
ILMN_1719097	NM_013326.3	29919	C18orf8	9.1858606	9.263081133	9.266862187	9.25013424	9.466802471	9.282787973	9.235195475	9.21084397	9.421708044	9.440911721	9.414170213	9.343424479
ILMN_1787844	NM_019107.3	56005	C19orf10	10.58937213	10.76726332	10.64889771	10.67183471	10.57396523	10.63440722	10.48151995	10.55993819	10.93634054	10.69853539	10.56904102	10.64504592
ILMN_1703695	NM_001031726.2	83636	C19orf12	7.79665745	7.876493618	7.846014344	7.67106758	8.220577607	8.081350281	8.193957488	8.114400864	7.97928685	7.806578621	7.681191317	7.942369056
ILMN_2406892	NM_134447.1	8725	C19orf2	9.506675325	9.683516983	9.382153642	9.47508914	9.368942914	9.174935417	9.037630136	9.145694521	9.153266251	9.348999409	9.380721225	9.29696529
ILMN_1798728	NM_134447.1	8725	C19orf2	11.53124791	11.46489541	11.4276884	11.44262373	11.30392113	11.24337514	11.45990646	11.50176803	11.2945369	11.59337945	11.44314973	11.4943481
ILMN_1683905	NM_173481.2	126353	C19orf21	7.907281273	7.661936251	7.901919772	7.91274027	7.997407584	8.335166117	8.079388245	8.082036709	8.102957787	8.063775255	8.077562399	7.945775062
ILMN_1808202	NM_138774.2	91300	C19orf22	9.785342607	9.692235731	9.777086621	9.603648783	9.882081145	9.934220136	9.839421121	9.645984758	10.02992077	9.867998517	9.897042223	9.914852549
ILMN_1678052	NM_017914.2	55009	C19orf24	8.028482407	8.323133594	8.066338949	8.217984831	7.962612643	7.969896447	8.029690297	7.853237809	8.056029623	7.884178458	8.011800305	7.865837178
ILMN_1655225	NM_152482.1	148223	C19orf25	7.94285344	7.7963239	7.832084284	7.813984437	7.644314173	7.850348135	7.799073055	7.677585054	7.55052594	7.571161795	7.503933837	7.618149072
ILMN_1813374	NM_174983.3	126321	C19orf28	7.95645399	7.745234643	7.72542693	7.745234643	7.88748506	7.841556171	7.726991931	7.735371212	7.888764554	7.561015994	7.683364512	7.804955091
ILMN_2262462	NM_001080543.1	58509	C19orf29	7.207106103	7.190201982	7.164007853	7.205131486	7.022306775	7.097708757	6.963479904	7.099781211	7.217543848	6.976361344	7.041011847	7.145266799
ILMN_2350421	NM_001080543.1	58509	C19orf29	7.09718728	7.026797847	7.026267801	7.147856153	6.964269237	7.024045912	6.987600554	7.065501226	6.987709686	6.983848674	7.275192403	6.907323339
ILMN_1717793	NM_033520.1	64073	C19orf33	10.48974261	10.30065342	10.32362114	10.35561538	10.67024462	10.91699532	10.88542947	10.85507558	10.61027466	10.46405047	10.43913585	10.37285092
ILMN_1707943	NM_175871.2	126074	C19orf39	6.96799165	7.068407482	7.067630113	7.098616414	7.105482183	7.187471839	7.164715895	7.196804717	7.159749257	7.258512329	7.021984893	7.177640784
ILMN_1694759	NM_024104.3	79086	C19orf42	10.1939836	10.45164283	10.13698855	10.22834132	10.14229983	9.966646758	10.11713528	9.962560446	9.834481637	9.697256732	9.970965785	9.876615169
ILMN_1784299	NM_024038.2	79002	C19orf43	10.39003135	10.72372493	10.52047038	10.45966727	10.5530811	10.62553534	10.32490059	10.24215112	10.38552056	10.40097334	10.16499112	10.00526664
ILMN_3251733	NM_024038.2	79002	C19orf43	10.64189008	10.59892716	10.39039255	10.64189008	10.62961708	10.70785174	10.45099469	10.56567047	10.78140152	10.5730592	10.64504592	10.68762676
ILMN_1801572	NM_032207.2	84167	C19orf44	7.570002908	7.660608506	7.6611503	7.410380964	7.353118589	7.435186017	7.483002319	7.466945998	7.500338392	7.511122473	7.437126179	7.631353152
ILMN_1801697	NM_001039876.1	163183	C19orf46	9.299821835	9.388389108	9.291165173	9.247565133	9.493688759	9.614737814	9.454562513	9.409992924	9.46624984	9.43377299	9.433417899	9.445808834
ILMN_2383484	NM_199250.1	84798	C19orf48	8.631954046	8.941560897	8.853213477	8.819056607	7.399367656	7.420950559	7.644999073	7.463535817	7.736525731	7.737333209	7.702745493	7.795192893
ILMN_1759184	NM_199250.1	84798	C19orf48	10.72668223	10.69570766	10.56502589	10.4591037	9.021646008	9.19429763	9.061136508	9.015733665	9.728082408	9.771197435	9.529932189	9.507885995
ILMN_1790951	NM_024069.2	79036	C19orf50	9.536561368	9.588019539	9.686641813	9.691797249	9.727232629	9.540349513	9.610806716	9.534997699	9.506938083	9.363879588	9.437340736	9.356540884
ILMN_1772074	NM_178837.3	352909	C19orf51	8.801638203	8.779371359	8.83743903	8.743035233	8.947806983	8.90995247	8.81460073	8.820040751	9.361255369	9.107672963	9.229253838	9.226638334
ILMN_1726181	NM_138358.2	90580	C19orf52	9.113498919	9.013637003	9.057902127	8.874322689	8.922666755	9.103523604	9.018347919	9.004892912	9.070843587	8.892092559	8.822090543	8.993586342
ILMN_1671374	NM_014047.2	28974	C19orf53	11.26513915	11.18889046	11.29324804	11.06772274	11.19894713	11.44262373	11.25732891	11.19487502	11.0259825	11.09975873	11.06079792	11.10757149
ILMN_1729546	NM_198476.2	284325	C19orf54	7.841556171	7.974119711	7.999885594	7.901384637	7.812486032	7.914426992	7.79366573	7.900915702	8.152548509	7.82458585	8.072037181	8.115698633
ILMN_1757914	NM_016145.2	51398	C19orf56	11.54831042	11.62374892	11.56704626	11.44151668	11.72615514	11.64640345	11.92051364	11.85492369	12.09033013	11.90531329	11.92260782	11.88732116
ILMN_1703288	NM_001033026.1	91304	C19orf6	8.761674222	8.778980585	8.763448425	8.777263207	8.514965296	9.01594046	8.831260051	8.591478214	8.433095488	8.53036966	8.598326865	8.755762539
ILMN_2326282	NM_001033026.1	91304	C19orf6	8.229241819	8.300725485	8.100537773	8.178405914	8.270180841	8.353117265	8.234459167	8.281540621	8.087862179	8.113655185	8.019530128	8.013642585
ILMN_3268564	NM_001100418.1	55049	C19orf60	8.455528197	8.535781592	8.594145049	8.443692425	8.883100849	8.901317353	8.986369122	8.699044207	9.032149619	8.66514544	8.642406996	8.616016878
ILMN_3188110	NM_001100419.1	55049	C19orf60	9.349208014	9.28477414	9.304693101	9.196497624	9.784895227	9.997124426	9.640946407	9.627018179	9.566956867	9.296204317	9.434176377	9.371232346
ILMN_1737005	NM_019108.2	56006	C19orf61	7.359633613	7.350538795	7.444754019	7.305677831	7.191352413	7.221861618	7.089434591	7.184329891	7.335499334	7.266182168	7.123032934	7.116550863
ILMN_2396813	NM_014173.2	29086	C19orf62	8.274502556	8.638830836	8.582755067	8.495204668	8.476453788	8.790629677	8.692985412	8.2200721	8.425335511	8.449236154	8.149531207	7.954401065
ILMN_1806937	NM_014173.2	29086	C19orf62	10.33847344	10.37916173	10.29023662	10.11216058	10.33332757	10.36569582	10.45468999	10.27525154	10.35650809	10.18355847	10.16450095	10.15622342
ILMN_1750400	NM_018381.2	55337	C19orf66	7.301380043	7.254381455	7.355897235	7.320937706	7.385115197	7.406568132	7.445792905	7.373122677	7.398590651	7.2677062	7.302870102	7.534322339
ILMN_1765684	NM_205767.1	125988	C19orf70	11.41067129	11.74293253	11.62484479	11.56704626	11.68720288	11.65875328	11.7012692	11.48392861	11.91048721	11.83683936	11.68720288	11.58649877
ILMN_1662578	NM_020156.1	56913	C1GALT1	7.426856809	7.250591191	7.348817545	7.576655155	7.350911786	7.469220139	7.604094311	7.69899283	7.035434764	7.175220182	7.274776951	7.072476719
ILMN_2401730	NM_001011551.1	29071	C1GALT1C1	8.095318952	7.937141911	8.184840143	8.04049741	8.206044386	8.278851777	8.42117027	8.230891316	8.1748508	8.188732243	8.294270141	8.360763263
ILMN_1751234	NM_152692.3	29071	C1GALT1C1	10.12783186	9.5918045	10.08044182	10.22022353	10.282295	10.06989009	10.1488083	10.46201754	9.795028719	10.48524265	10.51169633	10.20574439
ILMN_1756811	NM_018372.3	55791	C1orf103	7.207297461	7.081974417	7.083120803	7.001917059	7.292363049	7.107181498	7.173442289	7.126463918	6.933972676	7.111108538	7.05987547	7.139462332
ILMN_1713952	NM_018265.1	55765	C1orf106	7.532411255	7.448811771	7.443677094	7.460876049	7.381531704	7.559483401	7.517297743	7.518876574	7.432335607	7.270037371	7.378375497	7.472274926
ILMN_2077886	NM_017850.1	54955	C1orf109	8.270816238	8.61835283	8.439416192	8.410590844	7.966013366	7.929130558	7.954923292	8.087102653	8.066338949	7.977198054	8.048797994	7.894816551
ILMN_1727540	NM_018186.2	55732	C1orf112	8.929344524	8.969691002	8.704248464	8.706510868	7.899759311	7.83565948	7.809084475	7.870002767	8.084688291	8.248891519	8.153070631	8.155958653
ILMN_1674817	NM_024709.4	79762	C1orf115	8.708678353	8.40846774	8.363790469	8.592252205	9.305431598	9.437340736	9.527068967	9.424483563	9.07258953	9.19933445	9.249571439	9.03469361
ILMN_1706483	NM_023938.5	79098	C1orf116	7.98242779	7.884785327	7.763241586	7.846014344	8.606746089	8.648799042	8.74861855	8.686475665	9.711453608	9.37848583	9.432271709	9.553840835
ILMN_1786273	NM_198446.1	127687	C1orf122	9.181794554	9.204953041	9.072085161	9.202078999	9.440366732	9.664466129	9.422862234	9.210287792	9.609098935	9.166217324	9.267958722	9.247565133
ILMN_2082130	NM_017887.1	54987	C1orf123	8.964391412	8.671903685	8.824018376	8.892481799	9.01594046	8.886619037	8.847616458	8.823286026	9.029689745	8.976221845	8.835727686	8.914759736
ILMN_1655485	NM_001010984.1	83932	C1orf124	8.402165337	8.548470148	8.491907597	8.683331524	8.213253465	8.607186037	8.398075409	8.288873455	8.096724114	8.590310834	8.527088716	8.312932859
ILMN_2371470	NM_032018.4	83932	C1orf124	7.672015106	7.858068673	7.649621207	7.617945652	7.580535207	7.57020485	7.608801852	7.644314173	7.708081679	7.637314629	7.627621428	7.603537333
ILMN_1784207	NM_020362.3	57095	C1orf128	10.11826498	10.31761838	10.12870196	10.13493579	9.760351202	9.575419175	9.903998853	9.643517838	10.05549259	10.2997392	10.26353212	9.757241482
ILMN_1805474	NM_152379.2	128061	C1orf131	10.15480925	10.18199327	10.01794278	10.16620954	10.08206386	9.991669226	10.02397885	10.1272528	10.319356	10.16809919	10.05027721	10.11433839
ILMN_3241665	NR_024337.1	574036	C1orf133	7.29077733	7.206146978	7.257778166	7.165541171	7.533318051	7.452317853	7.435631094	7.525142566	7.807423835	7.730042105	7.732731841	7.81724143
ILMN_1787280	NM_024037.1	79000	C1orf135	9.424107488	9.321205214	9.331897309	9.257036791	8.219160774	8.143456176	8.276848363	8.301538721	8.801930444	8.683073561	8.562349287	8.722179438
ILMN_1707503	NM_015609.2	26099	C1orf144	10.5294735	10.44518043	10.39980021	10.31974775	10.24215112	10.34215136	10.4232504	10.38503083	10.1291645	10.10309238	10.22230225	10.3365445
ILMN_1657860	NM_001032363.1	440574	C1orf151	7.374044846	7.292363049	7.306640475	7.293978285	7.251204023	7.315001888	7.16491698	7.227354093	7.15480191	7.145777299	7.036140636	7.106542003
ILMN_1734915	NM_033418.1	92342	C1orf156	7.858352193	7.976557823	7.960138084	7.894217526	7.878762732	7.728570882	7.713743235	7.846918866	7.749868087	8.009801191	7.918814352	7.68755415
ILMN_1672811	NM_017891.2	54991	C1orf159	7.449402901	7.405954931	7.468757616	7.369217812	7.083120803	7.219576097	7.407142824	7.316050682	7.524396753	7.257887513	7.279404434	7.304524731
ILMN_1754894	NM_174896.2	128346	C1orf162	7.282117275	7.164215071	7.177764348	7.173618178	7.400505482	7.345909049	7.239074338	7.30956912	7.136787122	7.255058793	7.299691584	7.235075058
ILMN_1757415	NM_023077.1	65260	C1orf163	7.783407542	7.976204944	7.865837178	7.848336251	7.398228932	7.340442989	7.431415699	7.443280914	7.51027521	7.486112588	7.377327677	7.647578586
ILMN_1675055	NM_024544.1	79594	C1orf166	7.82325131	7.803756582	8.008917655	7.8100478	7.963375282	8.185709485	7.980151005	7.941376321	8.050835233	8.017686449	8.010468802	7.886650128
ILMN_1676322	NM_152365.1	126695	C1orf172	7.592951804	7.593454619	7.546711604	7.347743599	7.713596846	7.655080582	7.896193123	7.802663051	7.676169365	7.515399443	7.462114503	7.609660418
ILMN_3236244	NM_207356.1	339448	C1orf174	9.288083508	9.331897309	9.337385968	9.443640837	8.971988652	9.152039639	9.00255542	8.918005115	9.308635731	9.065541616	9.101445491	8.966412874
ILMN_1790713	NM_001010979.1	388701	C1orf189	7.244579807	7.256884226	7.429703829	7.203522242	7.27734785	7.186519376	7.370405814	7.206277894	7.121434053	7.176121276	7.136606684	7.174399427
ILMN_1734486	NM_052965.1	116461	C1orf19	9.777086621	9.748912005	9.824341606	9.822025674	9.707227282	9.301295896	9.67155292	9.701872511	9.449357707	9.552482361	9.699397723	9.632346202
ILMN_1657683	NM_032800.1	84886	C1orf198	8.305673728	8.312932859	8.372084096	8.255074376	7.994231793	8.232924523	8.131377011	8.099252592	8.520562504	8.413787421	8.548470148	8.494464014
ILMN_1789436	NM_019049.1	54530	C1orf218	9.499934957	9.202629536	9.372567786	9.373054143	9.21807495	9.257256768	9.522110494	9.650683613	9.037080988	9.416213788	9.21273493	9.302145147
ILMN_1667966	NM_052966.1	116496	C1orf24	6.810588343	6.644437479	6.718391768	6.619349473	6.637353614	6.713180278	6.556616868	6.734041626	7.27086902	7.264480133	7.309203478	7.308237992
ILMN_2193498	NM_030934.3	81627	C1orf25	6.978887747	7.016216606	6.986178811	7.200155125	7.319760622	7.130474809	7.311836395	7.181499158	7.076499238	7.365347848	7.565236914	7.129754907
ILMN_1665300	NM_030934.3	81627	C1orf25	8.258992773	8.228510402	8.104597181	8.201189811	8.570161959	8.648043661	8.634478194	8.585248006	8.446423321	8.221194616	8.189393662	8.450941921
ILMN_1692834	NM_017673.5	54823	C1orf26	7.224926825	7.135838546	7.019503997	7.015908969	7.341788324	7.095121645	7.503933837	7.333514078	7.235301999	7.379435554	7.355430387	7.466304908
ILMN_1681741	NM_001012985.1	388753	C1orf31	7.817592562	7.790291146	7.660002312	7.863152359	7.738482782	7.682772722	7.615456761	7.766710435	7.619214905	7.47760205	7.580878105	7.4592939
ILMN_1790202	NM_024319.2	79169	C1orf35	9.141765877	9.26155009	8.967481338	9.013245616	8.897759255	8.835727686	8.941560897	8.867134154	8.921710047	8.74626103	8.859479811	8.857332569
ILMN_1681340	NM_016126.1	51668	C1orf41	9.255572016	9.113498919	9.351881376	9.023041561	9.149720958	9.042426286	9.167922123	9.141027313	8.615081511	8.994075904	8.874640223	8.834558589
ILMN_1729509	NM_015449.2	25912	C1orf43	11.86645482	11.96940991	11.88026347	11.89428272	11.91620492	12.04258449	12.02034419	11.92402749	11.81513789	11.87796122	11.89224491	11.59183367
ILMN_1660602	NM_015449.2	25912	C1orf43	9.205252962	9.366877982	9.461142779	9.604192371	9.474349442	9.659047575	9.293978055	9.383438838	9.234950799	9.006129965	9.282787973	9.029689745
ILMN_1801941	NM_024097.1	79078	C1orf50	8.707421256	8.878721051	8.823000946	8.585248006	9.165083357	9.099606604	9.047440234	8.966760947	9.264491393	9.077556258	8.955395343	9.006388638
ILMN_1661595	NM_001024594.1	388722	C1orf53	7.869675267	7.994231793	7.806805434	7.836715041	7.94322688	8.050556113	8.232469376	8.027469253	8.0481081	7.989622134	7.859242801	7.863961364
ILMN_1780268	NM_017860.3	54964	C1orf56	7.868745403	7.880968919	7.771813627	7.95383501	8.200902527	8.520126764	8.347472995	8.462123912	7.53412465	7.966340481	7.827848869	7.962320547
ILMN_1657446	NM_032324.1	84284	C1orf57	9.434176377	9.688131041	9.487241533	9.439551874	9.365010077	9.498397882	9.4164319	9.500468065	9.592977211	9.556296628	9.527068967	9.580738883
ILMN_1654864	NM_144695.2	148362	C1orf58	7.109333394	7.310597332	7.273601673	7.121637118	7.29783887	7.203423378	7.148033155	7.114223331	7.149787758	7.335350155	7.235075058	7.162522248
ILMN_1682428	NM_144584.1	113802	C1orf59	8.462796303	8.347848107	8.30862299	8.564247826	8.572915052	8.467785672	8.65606477	8.676106586	8.79894382	8.807949911	8.789838779	8.8429892
ILMN_1749915	NM_020317.3	57035	C1orf63	8.290165874	8.245852147	8.184498507	8.531213396	8.724536704	8.773116783	8.492379985	8.669489584	8.247307591	8.611981234	8.443459126	8.697732821
ILMN_1760556	NM_207035.1	57035	C1orf63	7.861610525	7.739115636	7.755739509	7.55718873	8.190915555	7.877591508	7.979074733	8.167390546	7.512727033	7.92616195	7.817918673	7.868896616
ILMN_2066088	NM_178840.2	149563	C1orf64	7.954923292	7.750682201	7.705964083	7.754088455	9.250583375	9.206781908	9.136726893	9.190920739	7.862393737	7.846918866	7.522927501	7.636139532
ILMN_1706413	NM_015997.2	51093	C1orf66	8.260869209	8.403099819	8.367371503	8.36557488	8.543289394	8.668899517	8.608422279	8.514157775	8.374038758	8.323133594	8.311449529	8.274502556
ILMN_1670263	NM_152609.1	163882	C1orf71	9.37464307	9.392922498	9.284475267	9.149289601	9.603891124	9.37221015	9.775104714	9.615601868	9.304462215	9.603891124	9.287110708	9.499934957
ILMN_1786470	NM_152485.2	148304	C1orf74	8.593652932	8.384441002	8.495479318	8.292472107	8.106692221	8.202974004	8.159233585	8.474257967	8.502758226	8.483384516	8.569640707	8.590310834
ILMN_1736234	NM_015607.2	26097	C1orf77	10.50971464	10.56664394	10.6240625	10.50346005	10.54454624	10.45728442	10.67451626	10.61462335	10.54062403	10.66624265	10.49801845	10.78040115
ILMN_1673544	NM_153035.1	127428	C1orf83	7.157416668	7.153630054	7.09343658	7.067048156	7.034118851	7.169344801	7.112602143	6.988276812	7.240321008	7.06051761	7.076499238	7.149583537
ILMN_1698243	NM_144580.1	112770	C1orf85	10.46102201	10.39753453	10.44026186	10.25021787	10.7859992	10.68285592	10.86668007	10.6317482	11.00278408	10.91280627	10.95755916	11.09901439
ILMN_2097790	NM_182533.2	199990	C1orf86	8.197767122	8.38539566	8.375220191	8.271118888	8.372418038	8.520875573	8.361367458	8.445287628	8.376869016	8.118129199	8.041552383	8.054429583
ILMN_1726989	NM_182533.1	199990	C1orf86	8.168996469	7.816834548	8.106468721	7.789264317	7.807603508	7.809084475	7.93191939	7.713596846	7.901919772	7.758360481	7.805460786	7.707366035
ILMN_1673752	NM_019118.2	56063	C1orf91	7.224483136	7.134641938	7.164484613	7.109115005	7.228131804	7.134285638	7.183785225	7.295985609	7.372825891	7.302870102	7.419773142	7.300663719
ILMN_2047354	NM_032705.3	84791	C1orf97	8.052499039	8.296652415	8.291927196	8.235782576	8.296652415	8.43590149	8.432560273	8.369864269	8.132400505	8.221653334	8.025991083	7.954923292
ILMN_1808769	NM_032705.2	84791	C1orf97	8.746000637	8.857554653	8.678287096	8.708925918	8.923823354	8.877681683	8.92056902	8.97761823	8.819408894	8.655034415	8.549542883	8.547341857
ILMN_1668996	NM_001212.3	708	C1QBP	11.35674136	11.45524655	11.44908931	11.51490288	10.75120594	10.93578753	10.89422586	10.91699532	11.39667167	11.48676464	11.43406052	11.20689714
ILMN_1729288	NM_031910.3	114904	C1QTNF6	6.977523787	7.056064316	7.034595403	6.984835399	7.19215569	7.145266799	7.212015772	7.278773738	7.061687646	7.09405551	6.956894186	7.012699395
ILMN_2082209	NM_032883.1	84969	C20orf100	7.163835818	7.070421531	6.954755828	7.101225642	7.120713772	7.040022256	7.134188076	7.055846386	7.109038717	6.889855582	7.022791681	7.195992218
ILMN_1708016	NM_080821.2	116151	C20orf108	7.65786648	7.644999073	7.668672286	7.597814203	8.045092346	8.160414011	7.918603887	8.153070631	8.705469621	8.433095488	8.472868297	8.425335511
ILMN_1755909	NM_017896.2	54994	C20orf11	10.24866291	10.3751926	10.41347561	10.41347561	10.2986881	10.38603707	10.59020247	10.46151014	10.44518043	10.35080441	10.39039255	10.34850023
ILMN_2049727	NM_016470.6	51526	C20orf111	10.18485303	10.09179238	10.12671092	9.867580377	10.46201754	10.34783726	10.37042805	10.45966727	10.24215112	9.999320759	10.03430239	10.10892167
ILMN_1693004	NM_199181.2	140710	C20orf117	8.261930359	8.17657959	8.25766174	8.109027744	7.984704406	8.041552383	8.192141385	7.987273109	8.011583412	7.914740903	7.91274027	7.966340481
ILMN_1682863	NM_080833.1	140893	C20orf151	7.49824608	7.372246941	7.326127433	7.458888046	7.347541647	7.373587315	7.526333344	7.325555516	7.439807618	7.463114802	7.535474463	7.447362644
ILMN_1718712	NM_022106.1	63939	C20orf177	8.634478194	9.073025151	8.949585707	8.88443247	8.825238663	8.754688116	8.71432452	8.767236666	8.760907527	8.686475665	8.443141646	8.468401665
ILMN_2044027	NM_001039379.1	149934	C20orf191	7.74495019	8.023312469	7.862393737	7.959540659	8.339564553	8.242754446	8.014386539	7.964160628	8.519215962	8.419690147	8.171510093	8.379623128
ILMN_1689585	NM_001009984.1	25943	C20orf194	6.963686813	6.983952392	7.03888059	6.909433508	6.880036509	7.008335614	7.027676031	7.071508485	7.095942348	7.036835177	7.061448962	7.145472651
ILMN_3188984	NR_003606.1	441951	C20orf199	11.99648867	12.04904906	12.1294466	12.09346114	11.66977532	11.95313972	11.81266347	11.70057713	11.53314719	11.41956523	11.44262373	11.20878121
ILMN_1790136	NM_018270.3	55257	C20orf20	11.12231423	10.9773658	10.87122299	10.72297996	10.57898399	10.59211408	10.63700065	10.56593222	10.53374535	10.40422512	10.25769426	10.56567047
ILMN_2387599	NM_018840.2	55969	C20orf24	12.66954836	12.62969312	12.60335373	12.48674479	12.52178101	12.53791968	12.49968622	12.56845328	12.25170341	12.39893871	12.56695235	12.39893871
ILMN_1679195	NM_199483.1	55969	C20orf24	12.59952934	12.37749904	12.63318801	12.46462232	12.45897276	12.37836802	12.34150159	12.40805131	12.25498636	12.17485236	12.27240234	12.19784328
ILMN_2283388	NM_018840.2	55969	C20orf24	11.34794464	11.63073217	11.65583032	11.53029172	11.33787942	11.19487502	11.42090341	11.29045493	11.31698573	11.0689717	11.11740025	10.87877361
ILMN_1684629	NM_015585.2	26074	C20orf26	7.034326881	7.021984893	7.106746128	7.194820863	7.476054354	7.365849108	7.479305754	7.396249415	7.438191367	7.426242946	7.382543622	7.354975727
ILMN_1697363	NM_001039140.1	54976	C20orf27	10.48902605	10.32808808	10.50346005	10.42519912	9.83513141	9.899020003	9.920719364	9.761420919	9.711039519	9.445015881	9.753382742	9.471233601
ILMN_1785644	NM_018347.1	55317	C20orf29	8.038192522	7.94971059	8.094876293	7.925751434	8.196130454	8.332315883	8.182505096	8.367061734	8.197507169	8.035898787	8.064945347	8.03717683
ILMN_1674394	NM_020531.2	57136	C20orf3	9.766411799	9.57069782	9.525143153	9.610143414	10.01655064	10.08539411	10.05174458	9.951555741	10.51367826	10.43967092	10.11258807	10.28900446
ILMN_2404539	NM_001009923.1	29058	C20orf30	10.71073326	10.51110428	10.75052109	10.67755581	11.03036298	10.67024462	11.08966035	10.89907213	11.00612968	11.3608981	11.06115042	11.23295689
ILMN_1806312	NM_001009924.1	29058	C20orf30	11.09499805	10.86611361	11.11197026	11.09208188	11.44262373	11.08966035	11.38434613	11.24813631	11.36913437	11.50243404	11.40787372	11.40608965
ILMN_1721225	NM_015511.3	25980	C20orf4	8.811267752	8.893212934	8.685828397	8.865142774	8.906398793	9.127144183	8.983378432	8.923823354	9.151045722	8.996048032	8.725187976	8.864904527
ILMN_1771815	NM_016407.2	51507	C20orf43	11.55219885	11.31918606	11.1613763	11.31800664	11.38434613	11.6886647	11.64229995	11.45160471	11.55656641	11.54591529	11.47330089	11.48676464
ILMN_1728168	NM_016045.1	51012	C20orf45	10.17115928	10.01655064	10.03880242	9.641673003	9.835589061	9.900210353	9.687066989	9.632346202	9.715834183	9.697640221	9.255037542	9.655745546
ILMN_1801633	NM_080748.1	140823	C20orf52	12.44758669	12.73498645	12.85318185	12.56464325	13.08007851	13.05997255	13.05997255	13.03885625	12.8489517	12.89508332	12.79595867	12.63557099
ILMN_1740923	NM_033409.2	113278	C20orf54	7.076672389	7.015908969	7.112732447	6.93039791	7.237450908	7.337282037	7.323018721	7.288475767	7.15207286	7.132092504	7.112797074	7.168301056
ILMN_1782095	NM_031424.3	83541	C20orf55	9.115830218	8.836936535	8.88547858	8.860432115	9.311666359	9.495764506	9.433417899	9.215630066	9.654244515	9.562867457	9.243430598	9.628104648
ILMN_1813344	NM_024120.3	79133	C20orf7	10.14493095	10.295521	10.17179979	10.21408594	10.22922499	10.05656592	10.18355847	10.18586902	9.88438561	9.937551847	10.00699081	10.12003176
ILMN_2350607	NM_024120.3	79133	C20orf7	9.040451929	9.325998412	9.158493561	9.044544939	9.033006652	8.988718766	9.014532996	9.055703793	8.963031595	8.960372987	8.961551852	8.80833324
ILMN_2176251	NM_052865.2	92667	C20orf72	9.574380655	9.618489204	9.340556261	9.214654496	8.905570226	9.033718944	9.206781908	9.01594046	9.353443717	9.566956867	9.48442839	9.57664174
ILMN_1715625	NM_001009608.1	128710	C20orf94	8.392524795	8.501907626	8.451161647	8.016694093	8.417568166	8.35443497	8.459498014	8.536117416	8.687750788	8.412847986	8.716786544	9.130779294
ILMN_1728403	NM_032910.2	84996	C21orf119	7.2582532	7.380763209	7.183980694	7.109333394	7.535694514	7.286060529	7.346061574	7.215946456	7.41096516	7.326496002	7.331318268	7.343840388
ILMN_1758806	NM_004928.1	755	C21orf2	7.195319051	7.078020546	6.956894186	7.094955971	7.302254154	7.270979247	7.371343662	7.320670599	7.257517019	7.166860029	7.055365958	7.229688854
ILMN_1682812	NM_004649.5	8209	C21orf33	8.323133594	8.536442282	8.238514132	8.320863264	8.51717804	8.30862299	8.47226477	8.274502556	8.674068654	8.759606606	8.487691336	8.400340246
ILMN_1737588	NM_198155.2	8209	C21orf33	11.21359699	11.16272238	11.08966035	11.02413334	11.36174972	11.41285878	11.21359699	11.26427955	11.65337849	11.59771831	11.6886647	11.42991458
ILMN_2386205	NM_198155.1	8209	C21orf33	8.162605325	8.430111701	8.087309547	8.307785967	8.304496896	8.471129325	8.079724769	8.290165874	8.615583293	8.397435055	8.307785967	8.491662728
ILMN_1690703	NM_001005734.1	388815	C21orf34	8.156202938	8.087102653	8.047493675	7.930260105	8.520562504	8.660004096	8.596186028	8.598326865	9.392922498	9.291433193	9.183023936	9.339132262
ILMN_1702226	NM_001005732.1	388815	C21orf34	6.996627142	7.026611966	6.935891077	6.929595738	7.232214642	7.006544886	7.057159971	7.191911005	7.646617029	7.562714849	7.470409965	7.561672103
ILMN_1722407	NR_002214.1	54073	C21orf41	7.212530431	7.148593518	7.148692144	7.202664549	7.244041244	7.375081147	7.284828726	7.284297579	7.251522176	7.069850363	7.083386779	7.100839971
ILMN_2356311	NM_001042401.1	54065	C21orf51	8.456951906	8.680697783	8.512849475	8.587365366	8.66268048	8.702228452	8.739165266	8.581406613	8.899213704	8.647707369	8.648799042	8.55176247
ILMN_2266005	NM_001042401.1	54065	C21orf51	7.75523945	7.990844839	7.759190462	7.895262021	7.959540659	8.03430707	7.912157626	7.900252173	7.934546577	7.800225622	7.950106179	7.994815591
ILMN_1716838	NM_032261.3	84221	C21orf56	7.649447326	7.688226526	7.728780371	7.669955797	7.659862495	7.707918844	7.738298344	7.649797221	7.513669966	7.5096048	7.461289531	7.336138754
ILMN_2411127	NM_058181.1	54059	C21orf57	7.857486539	7.964160628	7.777907545	7.742460351	8.247534041	8.332630964	8.132080677	8.140916151	7.900014823	7.7362903	7.745832953	7.714520977
ILMN_1656297	NM_058181.1	54059	C21orf57	7.924683071	8.027087132	7.805460786	7.762654439	7.99892716	8.132822035	8.439128581	8.175810497	7.645133852	7.759667186	7.675886484	8.001618179
ILMN_1795836	NM_058181.1	54059	C21orf57	8.515952879	8.66268048	8.528809613	8.547815716	8.960610169	8.669847405	8.784887377	8.959765809	8.430611448	8.30020611	8.338201985	8.409054409
ILMN_1764329	NM_017835.1	56683	C21orf59	8.029690297	8.195492294	8.000427673	7.860757996	8.159758338	8.080733335	8.129724002	7.94741544	7.914924435	7.963579895	7.875894919	7.984366618
ILMN_1776147	NM_021254.1	56683	C21orf59	10.50073932	10.45257279	10.18762549	10.22669035	10.12572471	10.20124545	9.976449562	9.875434366	10.32490059	10.13019086	10.15017631	10.34487065
ILMN_1682896	NM_058191.3	94104	C21orf66	7.484917124	7.388663124	7.438598926	7.359799626	7.295843305	7.046565271	7.322103011	7.17622103	7.129407702	7.324187749	7.222905002	7.165656732
ILMN_2251978	NM_016631.3	94104	C21orf66	9.67108333	9.64783614	9.746872683	10.00699081	9.837969094	9.65145663	9.665036687	9.946657472	9.312735276	9.499934957	9.601459378	9.765788654
ILMN_2104924	NM_058190.2	85395	C21orf70	8.484763293	8.593652932	8.537656773	8.335981604	8.492629939	8.526282476	8.556047691	8.440606345	8.98436263	8.720280176	8.66295564	8.748110647
ILMN_1764410	NM_031444.2	83606	C22orf13	11.20268708	11.18669244	11.0341022	11.06304178	11.16715906	11.29116897	11.30392113	11.14078568	11.27894769	11.1790681	11.16370879	11.27983399
ILMN_1789405	NM_152906.3	128989	C22orf25	7.710386304	7.711353108	7.652145858	7.689997971	7.864284591	7.749062901	7.796486791	7.876861311	8.100537773	7.994815591	7.823879895	7.722686647
ILMN_3196690	XR_041215.1	150291	C22orf27	8.150335253	8.110259874	8.072283232	7.958396693	8.094876293	8.300998597	8.142420586	8.276124871	8.245007374	8.167620862	8.244819051	8.393794141
ILMN_1795991	NM_014306.3	51493	C22orf28	10.40526381	10.31974775	10.16009579	10.14552207	10.18355847	10.19677054	10.24432459	10.26455871	10.32362114	10.23190996	10.16764896	10.28043441
ILMN_1759595	NM_024627.5	79680	C22orf29	7.833849593	7.901163767	7.80066245	7.834926699	7.985029018	8.132080677	8.199650263	7.920828018	7.965772743	7.90693628	7.794834317	7.750682201
ILMN_3307887	NM_173566.2	253143	C22orf30	10.34215136	10.41536256	10.33847344	10.37434508	10.38339218	10.22230225	10.15827769	10.21243316	10.07727104	10.13959867	9.963056601	10.13080992
ILMN_1737255	NM_207644.2	388886	C22orf36	8.344358053	8.461217897	8.32603123	8.316528636	8.728895305	8.58633241	8.673727423	8.693678956	8.936074295	8.795662089	8.65296361	8.724897157
ILMN_1804884	NM_173793.3	128977	C22orf39	8.184840143	8.062988912	8.030864631	7.963013382	8.172610022	8.360763263	8.104880713	8.071337395	8.136571824	8.065578774	7.973325991	8.066338949
ILMN_2325112	NM_207327.4	150383	C22orf40	7.272097861	7.285019299	7.179187562	7.176368654	7.101963069	7.472103489	7.228395438	7.035871302	7.244741527	7.170811385	7.166860029	7.216178367
ILMN_1757347	NM_015264.1	23313	C22orf9	7.964160628	7.940009314	7.925751434	7.849543343	7.959840272	7.963579895	7.9348585	7.934546577	7.941376321	7.782487853	7.954178277	8.068068308
ILMN_2384513	NM_199050.2	25966	C2CD2	7.140916662	7.207462438	7.089207871	7.003567383	7.124961863	7.24862022	7.098510094	7.11682322	7.101395851	6.894233293	6.831913967	6.946274683
ILMN_1652512	NM_015500.1	25966	C2CD2	9.090225978	9.139138693	8.973161798	9.115495251	9.312735276	9.328597518	9.271344199	9.416213788	8.619112173	8.452462004	8.560766533	8.443982442
ILMN_3248551	NM_001007595.2	388125	C2CD4B	6.576129818	6.828114899	6.846834267	6.837103107	6.880979323	6.702924838	6.794934364	6.621779659	7.587446755	7.443280914	7.519154226	7.577354803
ILMN_1732404	NM_144706.2	150590	C2orf15	8.032481088	8.382947327	8.405576759	8.169604367	8.484763293	8.237329483	8.456421363	8.514424894	8.716568447	8.595119081	8.562951766	8.373248857
ILMN_1795419	NM_015680.3	27013	C2orf24	7.660002312	7.591724291	7.609921876	7.611408481	7.630840812	7.71816021	7.68731619	7.890109814	8.03339602	7.842961238	7.903186534	7.827446873
ILMN_1810759	NM_015702.1	27249	C2orf25	11.02216457	11.02356032	11.46205334	11.59337945	11.55820401	11.26947737	11.31273097	11.39754094	11.00847274	11.30292104	11.11433319	11.08823106
ILMN_2090558	NM_015702.1	27249	C2orf25	10.9905784	10.87447808	11.06238349	11.07193894	11.25007276	11.08503421	11.0689717	11.02917678	10.92993077	10.98165718	10.90448109	10.96508008
ILMN_1774584	NM_080592.2	51374	C2orf28	11.74419474	11.6544709	11.78904125	11.60393275	11.89647583	11.81082625	11.80025604	11.79585581	11.90811561	11.70328978	11.79134932	11.89084641
ILMN_2386016	NM_080592.2	51374	C2orf28	10.71330488	11.07682294	10.81420432	10.67837654	10.88018731	10.86228323	10.95015854	10.91520567	11.24658088	11.01411674	10.93290197	10.95357518
ILMN_1708906	NM_017546.3	55571	C2orf29	11.24730154	11.23560142	11.04850867	11.03253274	11.2300865	11.37539409	11.34360269	11.30479678	11.14000916	11.04947149	11.03253274	11.30719512
ILMN_1724376	NM_015701.2	27248	C2orf30	9.402646722	9.051778292	9.585862777	9.639625601	9.859078456	9.720858663	10.00699081	9.980666565	9.427482772	9.860303605	9.872359684	9.89490505
ILMN_1738099	NM_024766.2	79823	C2orf34	7.959653673	8.15068812	8.141492568	7.904302244	8.229993528	8.194218082	8.370376605	8.129070204	8.515612328	8.433326296	8.379249255	8.609521176
ILMN_1804597	NM_025000.2	80067	C2orf37	7.454074697	7.250029279	7.305677831	7.445659671	7.109333394	7.166511598	7.277925253	7.2582532	7.229388923	7.555402824	7.656251086	7.331832385
ILMN_1661594	NM_017880.1	54980	C2orf42	8.359197849	8.305673728	8.283968522	7.999565999	8.24796358	8.412101504	8.497881369	8.548686686	8.604431285	8.510218629	8.370376605	8.587232208
ILMN_1730631	NM_025203.1	80304	C2orf44	8.528381828	8.403355076	8.555571545	8.416681432	8.198356144	8.328033537	8.31841356	8.350513159	8.480933959	8.377798336	8.359435515	8.290716058
ILMN_1795007	NM_024520.1	79568	C2orf47	9.728082408	9.680645045	9.743054426	9.587084219	9.766763762	9.675709919	9.739503687	9.726411812	9.651101216	9.775884967	9.829451768	9.57069782
ILMN_1701131	NM_024093.1	79074	C2orf49	8.492629939	8.392524795	8.264774265	8.353406664	8.367061734	8.36192711	8.50738714	8.575075165	8.557071526	8.445573601	8.380061861	8.42615529
ILMN_3243366	NM_207362.2	343990	C2orf55	8.208062151	8.221653334	8.281540621	8.360136423	9.029317599	9.045055749	9.004105552	8.753842506	9.384562743	9.096937009	9.165381128	9.191346738
ILMN_1722186	NM_001083946.1	55471	C2orf56	8.657968275	8.60049092	8.632216949	8.500537577	8.412101504	8.400340246	8.536442282	8.646085594	8.768248186	8.978791671	8.87995628	8.923512008
ILMN_1787370	NM_144736.4	55471	C2orf56	6.996932141	7.113464017	6.999658447	6.969498191	6.957017277	6.996932141	6.958831078	6.925130693	7.138305595	7.110599191	7.142949447	7.041262698
ILMN_1805148	NM_152385.1	130162	C2orf63	7.411941402	7.393590383	7.414456923	7.279404434	7.552483898	7.453623753	7.640405468	7.686785536	7.42781817	7.529954436	7.622308113	7.477185931
ILMN_1683065	NM_001008215.1	493753	C2orf64	9.598165491	9.736936289	9.545272638	9.500848849	9.930978259	9.659464904	9.940350453	9.969382204	9.690371522	9.715042558	9.741316979	9.615601868
ILMN_3247681	NM_001013649.3	388969	C2orf68	7.43266967	7.575505968	7.502869188	7.319181657	7.636287469	7.729634338	7.572050631	7.761058505	7.528812738	7.519356335	7.435411907	7.621539828
ILMN_2229940	NM_032319.1	84279	C2orf7	8.872394778	9.156668633	8.695346278	9.044167861	8.520875573	8.588647558	8.772401347	8.50738714	9.336490269	9.15132078	9.341636458	9.108477673
ILMN_1726729	NM_001017927.2	130355	C2orf76	8.274886414	8.18510685	8.28313374	8.354837802	8.595119081	8.669312058	8.594496672	8.441148131	8.123208868	8.576295754	8.574205982	8.378021249
ILMN_1692707	NM_001013663.1	391356	C2orf79	7.956232679	7.924332119	7.827240434	7.919544482	8.11551918	8.020783308	7.867081012	8.039418635	8.000427673	7.840475193	7.655384747	7.719905566
ILMN_1774265	NM_206895.1	389084	C2orf82	6.85631347	6.938242266	6.919491448	6.831460532	6.966939133	7.005757024	6.996830482	7.095448716	7.129495284	7.183003087	7.326496002	7.265376883
ILMN_2193175	NM_016589.3	51300	C3orf1	7.576424635	7.597987717	7.716712477	7.637768898	7.875894919	7.650736561	7.790971385	7.844505546	8.074723776	8.026696611	7.920556516	8.030522032
ILMN_1764500	NM_018462.4	55845	C3orf10	10.27438631	10.50465713	10.33785267	10.34148324	10.71844554	10.77590653	10.78359007	10.66710444	10.77097189	10.74893246	10.65330907	10.82180666
ILMN_1761882	NM_020685.3	57415	C3orf14	7.686190244	7.821624125	7.938538688	8.097493341	8.29356407	8.182299992	7.7963239	7.898958049	8.102589375	8.119892522	8.266235588	7.919756001
ILMN_2224486	NM_020685.3	57415	C3orf14	11.69615513	11.75008515	11.60176986	11.75325687	11.71048145	11.60922954	11.74605784	11.95622295	11.92260782	12.02034419	11.99763325	11.75826819
ILMN_1671116	NM_152531.3	152002	C3orf21	9.97855317	9.929180131	9.833729128	9.86690257	9.887386051	9.920948421	9.779576556	9.993306396	9.901969083	9.62000863	9.761876301	9.723054049
ILMN_1671387	NM_001029840.2	285343	C3orf23	7.281686197	7.357215923	7.202368743	7.2677062	7.435901907	7.301777847	7.462114503	7.138584116	7.239942158	7.220076455	7.312648839	7.215309723
ILMN_1705753	NM_032359.2	84319	C3orf26	9.225417378	9.449357707	9.33692246	9.306031832	8.463480233	8.506585679	8.258502436	8.513118022	8.863018204	8.850092114	8.587365366	8.694500321
ILMN_2215545	NM_032359.2	84319	C3orf26	9.59153394	9.885236346	9.798487354	9.677710129	8.87916539	8.861641539	9.254132924	9.121364373	8.938473116	9.792522387	9.398219738	9.283254612
ILMN_1793724	NM_138807.2	132001	C3orf31	9.771687373	9.851591179	9.77820644	9.793948702	9.884718639	9.903998853	9.796351645	9.930601635	9.645984758	9.534031634	9.541508064	9.590116928
ILMN_1815682	NM_020187.2	56941	C3orf37	10.40728476	10.41674898	10.30065342	10.32490059	10.09440367	10.09179238	9.963534957	9.831591637	10.48902605	10.37367648	10.22834132	10.40041091
ILMN_1697742	NM_173824.2	285237	C3orf38	7.521885417	7.885362654	7.746693681	7.81526416	7.608608937	7.606097948	7.773531566	7.546711604	7.686994881	7.798450416	7.860757996	7.717901891
ILMN_2078264	NM_173824.2	285237	C3orf38	7.909569716	8.107292936	7.97137111	7.925181739	7.972375594	7.698157346	7.862241841	7.959293157	7.893022977	7.972069381	7.910768633	7.950397257
ILMN_1792415	NM_032806.4	84892	C3orf39	7.726003528	7.793352949	7.804955091	7.73189803	7.513669966	7.58512179	7.570937983	7.566818959	7.509170885	7.413238645	7.49824608	7.51146883
ILMN_2184612	NM_024616.1	79669	C3orf52	7.251710573	7.538854727	7.543916505	7.370405814	7.439282369	7.346678603	7.423915108	7.386130644	7.142949447	7.052777783	7.095360098	6.901335155
ILMN_1757639	NM_001040100.1	165679	C3orf57	9.493296872	9.582612828	9.572585792	9.649551873	10.48373921	10.44386665	10.25837759	10.02749966	8.662810057	8.936074295	8.747912	8.640727562
ILMN_1658649	NM_001040100.1	165679	C3orf57	8.986369122	8.699571065	9.112459055	9.161760736	9.912411252	9.916461417	9.632904344	9.816603386	8.31906421	8.458491101	8.648227779	8.533771235
ILMN_1797372	NM_173552.2	205428	C3orf58	8.623588899	8.032481088	8.435461081	8.616871898	8.547815716	7.840211433	8.465628437	8.525271791	7.913590758	8.449805655	8.346810663	8.2200721
ILMN_1700967	NM_178496.2	151963	C3orf59	9.612838648	9.761876301	9.685435972	9.477110426	10.05976355	10.08649453	10.12003176	10.17179979	9.599135139	9.656080327	9.503735716	9.566380606
ILMN_1691557	NM_199417.1	25915	C3orf60	7.0266861	7.045191753	7.125432069	7.026561066	7.001466746	6.984505046	6.948769028	7.076499238	6.974298711	7.105969252	6.896614557	7.136158568
ILMN_2136455	NM_173654.1	285203	C3orf64	7.546529497	7.581717298	7.646161217	7.752784712	7.728780371	7.311382317	7.586213796	7.880196341	7.385255004	7.767478025	7.777284251	7.754602275
ILMN_1687084	NM_173654.1	285203	C3orf64	7.13899156	6.993412833	7.045476827	7.058495089	7.095234546	7.001823631	7.273601673	7.131994794	7.004275532	7.075808565	7.197597102	7.058332732
ILMN_2135339	NM_001025266.1	285382	C3orf70	8.374038758	8.547815716	8.657436004	8.478134168	9.269454463	8.833966255	8.912980924	8.948368108	6.929960202	6.75767802	7.032993433	6.869687604
ILMN_3241169	NM_001031703.2	54859	C3orf75	8.63927703	8.697732821	8.568127136	8.523766585	8.412338235	8.547341857	8.61342299	8.412847986	8.516994529	8.425569242	8.346513733	8.307547379
ILMN_1708382	NM_001031703.2	54859	C3orf75	9.155882779	9.148587926	9.320270298	9.108477673	9.183653989	9.191346738	9.059885471	9.165381128	9.272576601	9.112828604	8.955855037	9.181101557
ILMN_1724990	NM_001031703.2	54859	C3orf75	7.484408047	7.528221229	7.451989133	7.379315112	7.337868945	7.231832696	7.579855197	7.290202283	7.374845611	7.241931684	7.207013344	7.292235115
ILMN_1665066	NM_032313.2	84273	C4orf14	10.05206669	9.823513413	9.851288836	9.811801418	9.717143967	9.83513141	9.660966754	9.805329703	9.656080327	9.547704302	9.314227483	9.502257197
ILMN_2207561	NM_018569.2	55435	C4orf16	7.690185894	7.448628438	7.346806232	7.834727015	7.532763446	7.305001044	7.596943339	7.552273311	7.189000209	7.382994001	7.484917124	7.367433099
ILMN_1672124	NM_016613.4	51313	C4orf18	6.656933918	6.552564129	6.778970732	6.668961548	6.734095836	6.645181418	6.725484873	6.628957711	7.233993483	7.474397104	7.552890383	7.334118615
ILMN_1698677	NM_017867.1	54969	C4orf27	9.380721225	9.549962323	9.539419597	9.311666359	9.506675325	9.237141589	9.103170814	9.288439545	9.007581806	9.124810952	9.059885471	9.102501457
ILMN_1761963	NM_001039717.1	80167	C4orf29	7.344587081	7.522705494	7.338992146	7.3381739	7.264146055	7.371886394	7.39128398	7.287474142	7.224025799	7.143739315	7.114856309	7.366863342
ILMN_2069821	NM_152400.1	132720	C4orf32	7.07310042	7.15480191	7.160644938	7.26818172	7.590640191	7.378116215	7.248874446	7.570937983	7.118874645	7.32191998	7.46402453	7.276043426
ILMN_1700257	NM_152400.1	132720	C4orf32	9.291165173	8.770814844	8.9901312	9.549695158	9.275822106	8.965620674	9.529932189	9.692898085	9.099300465	9.743054426	9.65145663	9.314227483
ILMN_1713892	NM_174921.1	201895	C4orf34	12.14830021	12.06669198	12.08621951	11.80506871	12.65153834	12.49818603	12.58832276	12.77519173	11.87796122	12.20023533	12.26891388	12.14691197
ILMN_1666827	NM_021942.4	60684	C4orf41	7.537601256	7.543045744	7.501774302	7.365347848	7.493659341	7.37754806	7.703046005	7.391864792	7.336138754	7.379786423	7.283560683	7.29452426
ILMN_2338921	NM_199053.1	60684	C4orf41	9.238924637	9.377716578	9.417713301	9.435547757	9.711453608	9.675192625	9.524454152	9.772615949	9.109724113	9.217647322	9.417230799	9.120863298
ILMN_1752086	NM_021942.4	60684	C4orf41	8.758125921	8.877681683	8.953771293	8.956722304	9.202078999	9.136311117	9.160818362	9.219799441	8.731085465	8.68181959	8.670508255	8.674749461
ILMN_1746819	NM_001735.2	727	C5	7.257136999	7.223719863	7.23942382	7.157687482	7.178553315	7.13862507	7.330689255	7.270728888	7.180193621	7.227790163	7.170054237	7.332380337
ILMN_1680738	NM_004772.1	9315	C5orf13	9.697640221	9.68749064	9.509741361	9.514665142	9.919736489	9.832512206	9.849663746	9.888673091	10.40373426	10.27278139	10.18355847	10.16450095
ILMN_1695917	NM_020199.1	56951	C5orf15	11.68264835	11.66397964	11.50797447	11.47558905	11.99551208	11.85917834	11.8811568	12.28242127	11.76262704	11.76158032	11.64864385	11.70464506
ILMN_1654542	NM_032042.3	83989	C5orf21	8.770405225	8.499035439	8.615583293	8.617288564	9.075423259	9.053719574	9.082368623	9.023041561	9.119229064	9.137495839	9.254637738	9.328272353
ILMN_1796595	NM_018356.1	55322	C5orf22	8.203231995	8.302623389	8.090541723	8.216064842	8.201878373	8.29103575	8.245852147	8.271912574	7.863735929	8.195010412	8.064016789	8.043900021
ILMN_1769556	NM_024563.3	79614	C5orf23	8.096414199	8.241737239	8.097993119	8.121874336	7.604745946	7.656427724	7.700572884	7.781863257	7.548552991	7.623018175	7.514856049	7.623282345
ILMN_1743939	NM_152409.2	134553	C5orf24	8.008917655	7.933428645	8.063588147	8.209031218	8.241737239	8.123208868	8.363282798	8.449805655	7.837911084	8.27710743	8.163714074	8.182674919
ILMN_1694798	NM_022483.3	64417	C5orf28	7.461130703	7.303272063	7.364587314	7.571161795	7.496399232	7.115092563	7.56556519	7.657611425	7.25356199	7.784806258	7.848029467	7.717282969
ILMN_1677292	NM_033211.2	90355	C5orf30	8.65771181	8.282855836	8.526282476	8.528381828	8.428857178	8.183498424	8.743974018	8.79276427	8.416268055	8.80030685	9.021986836	8.781546924
ILMN_1761566	NM_032412.3	84418	C5orf32	10.02138256	9.639625601	9.731977259	9.489168189	10.00105768	10.01265526	10.15017631	10.10015639	10.07409462	10.1272528	10.14124629	10.14045276
ILMN_1662184	NM_198566.1	375444	C5orf34	7.628462309	7.67106758	7.867427018	7.843216329	6.978805396	7.150456101	7.104716156	7.017541147	7.289146513	7.321359922	7.353865788	7.372103255
ILMN_1757636	NM_153706.2	133383	C5orf35	8.840617126	8.833420803	8.84560358	8.881254399	8.642406996	8.617722371	8.851897363	8.667936464	8.974296416	9.101445491	9.121880551	8.877681683
ILMN_2225577	NM_152408.1	134359	C5orf37	9.049516691	9.053441826	9.050351772	9.013637003	8.718268458	8.57605308	8.712576178	8.875699904	8.846063565	8.951720955	8.84560358	9.027866474
ILMN_2098616	NM_001014279.1	389289	C5orf39	7.563518149	7.556404124	7.604970503	7.528618199	7.895064455	7.850706302	7.778098819	7.989028848	8.386259141	8.266563093	8.232469376	8.105674412
ILMN_1776788	NM_153607.1	153222	C5orf41	7.316136689	7.12593724	7.483677143	7.322700632	7.733918292	7.520793875	8.020179361	7.89730094	7.469220139	8.063303932	7.983269542	8.116769169
ILMN_2195821	NM_153607.1	153222	C5orf41	7.551613681	7.266881156	7.57174051	7.568386349	8.21547233	7.775473329	8.211949602	8.159539882	7.971049159	8.58504628	8.265041136	8.347472995
ILMN_1658439	NR_003545.1	80006	C5orf44	7.97137111	8.015021359	8.03188698	7.975718449	8.03188698	8.098839029	7.938770373	7.902779676	7.592800104	7.889752174	8.020495534	8.021118786
ILMN_1726930	NM_001093756.1	80006	C5orf44	8.233434655	8.043347239	8.099252592	8.001618179	8.023312469	8.167997115	8.04540256	8.1748508	8.082277334	8.055696202	8.200036898	8.213988283
ILMN_1673478	NM_016603.1	51306	C5orf5	8.84529151	8.409456705	8.838337281	8.857554653	8.961918169	8.677939464	8.973572246	9.021386169	8.481406723	9.137102833	9.101022574	9.065541616
ILMN_3237850	NM_175921.4	285636	C5orf51	9.341251052	8.522078118	9.355244928	9.350974751	9.449771821	8.739165266	9.64783614	9.901969083	8.535781592	9.707227282	9.9058202	9.529932189
ILMN_1783023	NM_175921.4	285636	C5orf51	9.796351645	8.898549392	9.527748512	9.730456381	9.680645045	9.31602171	9.8548366	10.04144971	9.051778292	9.953550298	10.15369895	9.903998853
ILMN_1685854	NM_001007189.1	492311	C5orf53	7.441387199	7.493190976	7.586737726	7.490916644	7.965772743	7.765264216	7.747964684	7.976367646	7.681191317	7.677585054	7.663371663	7.809689683
ILMN_1727553	NM_022090.3	63920	C5orf54	8.386708792	8.200316507	8.372734058	8.296119638	8.397435055	8.203527625	8.351165841	8.393149738	8.249736866	8.637033085	8.63954439	8.820711895
ILMN_1684368	NM_032947.3	85027	C5orf62	7.395360188	7.346361256	7.366863342	7.25987976	7.082766447	7.397429921	7.202664549	7.226726228	7.013638678	7.172109431	6.864095741	6.988907322
ILMN_2370685	NM_001008704.1	221491	C6orf1	7.323018721	7.417817924	7.448284834	7.310597332	7.148593518	7.243021612	7.359935759	7.417682081	7.769176663	7.690185894	7.605661001	7.663049958
ILMN_1704253	NM_024294.2	64771	C6orf106	7.966340481	7.811415156	7.848769393	7.849926097	7.875326693	7.911749696	7.871389655	8.077283596	8.085464492	7.993323381	8.073758656	7.963579895
ILMN_2380588	NM_199184.1	10591	C6orf108	11.00694244	11.10311467	10.86350798	10.93634054	11.03562872	11.20689714	11.09295464	11.10844539	11.39414325	11.15305669	11.1236759	11.29600994
ILMN_2161357	NM_032870.1	25957	C6orf111	8.430111701	8.725576213	8.525271791	8.501907626	8.611813821	8.679198923	8.749786315	8.804930253	8.627948212	8.558126404	8.29890754	8.285208459
ILMN_1720858	NM_021243.2	58527	C6orf115	9.915226434	9.902597004	9.990562092	10.22440331	10.25283334	10.27525154	9.985198699	10.19774992	10.27316501	10.11258807	10.21665008	10.2450428
ILMN_1790461	NM_032340.2	84300	C6orf125	11.24045924	11.49689271	11.30129441	11.03562872	10.82826742	11.24443044	10.95830548	10.79820932	10.87168889	10.8934062	10.80533357	10.74893246
ILMN_1651987	NM_138493.2	154467	C6orf129	10.16499112	10.3664785	10.2042679	10.12044915	10.31443143	10.2534977	10.2986881	10.33043627	10.30118522	10.10088438	9.994902122	9.97605569
ILMN_1804834	NM_145063.2	221443	C6orf130	10.15017631	10.14708915	10.10659827	10.11375519	10.11826498	9.947422161	10.19262201	9.896253682	9.993687097	10.5085168	10.23486293	10.25201726
ILMN_3252665	XM_941544.3	647024	C6orf132	7.152122562	7.099091075	7.065501226	6.942248227	7.298361389	7.288475767	7.311183385	7.126813897	7.554662519	7.23193539	7.378116215	7.373839584
ILMN_1775999	NM_001031722.1	79969	C6orf134	6.984894626	7.150795233	7.015262272	6.921956348	6.918904968	6.96594932	6.952840238	6.925892636	7.009057108	6.947751472	6.971046859	6.952312597
ILMN_1815039	NM_033112.2	88745	C6orf153	12.0545002	11.84014769	11.94150214	11.93618408	11.87407342	11.89647583	11.90400043	12.0024441	11.8170516	11.85723536	11.87407342	11.91737245
ILMN_1691668	NM_001012974.1	221424	C6orf154	6.946218528	6.936633228	6.961947389	6.97972928	7.065717702	6.938933824	7.002663145	7.011538128	7.242876843	7.071004274	7.015225468	7.11554727
ILMN_1771746	NM_001031743.1	154313	C6orf165	6.938315201	6.970271582	6.940461603	6.950145265	7.058405254	6.986828437	6.958157116	7.124517352	6.925371662	7.067366594	6.99718061	7.03929086
ILMN_1715096	NM_032511.1	84553	C6orf168	7.231208698	7.35408802	7.324599115	7.123705508	7.108373907	7.084823266	7.2557141	6.977893511	7.087963454	7.060949867	7.012550796	7.000834944
ILMN_1763907	NM_001012507.1	387103	C6orf173	9.439551874	9.477961808	9.761876301	9.802298894	8.551028372	8.633975315	8.417341153	8.285559427	9.024792277	8.946567121	9.157024504	8.673233096
ILMN_1669831	NM_052831.2	116843	C6orf192	7.966531984	8.006297463	8.012844069	8.01808832	7.888221471	8.04620182	7.986598655	7.951128487	7.602401945	7.660002312	7.637768898	7.669080639
ILMN_1778951	NM_016487.2	51250	C6orf203	7.292363049	7.291374251	7.418766776	7.485769749	7.344587081	7.372571704	7.401685072	7.372103255	7.23727307	7.408164124	7.456372487	7.486679785
ILMN_1798108	NM_024573.1	79624	C6orf211	9.123813607	9.253692928	9.178754721	9.049043682	9.304462215	9.116306269	9.275822106	9.134490752	9.469108593	9.291883926	9.001015728	9.282787973
ILMN_2186678	NM_024573.1	79624	C6orf211	8.051286173	8.000427673	7.921078041	8.426553684	8.583275365	8.401430799	8.013303689	8.477767574	8.06574624	8.137335985	8.255074376	8.03297801
ILMN_1795286	NM_021184.3	57827	C6orf47	10.09850062	9.955785018	9.847119063	9.876615169	10.07916074	10.17542605	10.20242629	10.01179751	10.3079032	10.17239375	10.10015639	10.17586637
ILMN_2391765	NM_001040437.1	50854	C6orf48	11.67666189	11.74735131	11.37232368	11.48392861	11.51490288	11.41956523	11.22828299	11.26610016	11.72230805	11.23662416	11.38735123	11.25479656
ILMN_1722945	XM_938497.2	347744	C6orf52	8.053053758	8.164397621	8.132570674	8.122161225	8.339228263	8.480653699	8.461488042	8.372734058	8.36192711	8.092687383	7.862092409	7.893022977
ILMN_1728057	NM_145267.2	135154	C6orf57	7.700572884	7.671294788	7.568386349	7.644314173	7.622308113	7.790971385	7.735595962	7.603821411	7.780948487	7.497130109	7.563518149	7.29564222
ILMN_1653797	NM_030939.3	81688	C6orf62	11.41599997	11.19776774	11.35008944	11.27369421	11.21133714	11.20268708	11.33410453	11.44970632	11.0250461	11.40608965	11.64229995	11.31571792
ILMN_1716728	NM_018322.1	55776	C6orf64	8.656329396	8.823664666	8.78402427	8.603056201	8.877916296	9.037930981	9.057204657	9.051531981	9.241732473	9.00255542	9.162180826	9.235855319
ILMN_1659524	NM_014165.1	29078	C6orf66	8.280622782	8.060599208	8.063775255	8.007095685	7.929432409	7.941376321	7.882051178	8.068789024	7.830780746	7.727472605	7.782666728	7.843539841
ILMN_2205350	NM_014165.1	29078	C6orf66	7.735800373	7.717718915	7.938310495	8.07404992	7.952941551	7.717445436	7.391130146	7.714248953	7.341098018	7.259582275	7.650223878	7.339419802
ILMN_1657064	NM_018341.1	55780	C6orf70	7.406933717	7.574461834	7.518406096	7.347123481	7.514323497	7.352100823	7.617370486	7.667288984	7.686576162	7.557856536	7.481851085	7.5987225
ILMN_2220403	NM_138785.1	116254	C6orf72	7.766710435	7.846662548	7.641135589	7.563868928	7.595680436	7.777553852	7.760246233	7.849926097	7.918814352	7.955730103	7.600976623	7.738482782
ILMN_1705116	NM_021945.4	63027	C6orf85	7.533701942	7.563868928	7.58866592	7.549612959	7.657140491	7.722448947	7.846918866	7.552890383	8.122884408	7.935883418	7.980968389	7.822688727
ILMN_1665117	NM_152734.2	221477	C6orf89	7.467585173	7.53304467	7.480303096	7.420360286	7.364587314	7.452933897	7.355564291	7.324889791	7.603821411	7.572980592	7.388037957	7.534975918
ILMN_1772588	NM_025059.2	80129	C6orf97	7.032786313	7.133616952	6.929006248	7.049656903	7.082642987	7.012024432	7.137785273	7.049238678	7.202156156	7.167199341	7.167609823	7.034957389
ILMN_1745119	NM_138701.1	136647	C7orf11	8.225216597	8.410158755	8.324491559	8.480179072	8.335981604	8.53242762	8.480933959	8.131377011	8.694116866	8.617288564	8.437766218	8.61342299
ILMN_2183885	NM_138701.1	136647	C7orf11	7.483677143	7.243796636	7.417280386	7.39726048	7.779234108	7.818336115	7.237897318	7.514052807	7.545344466	7.386439363	7.723346947	7.441932426
ILMN_1701724	NM_015949.2	51608	C7orf20	8.545235564	8.833010866	8.697732821	8.70114494	8.97761823	9.111527467	8.973161798	8.730372652	8.954814559	9.025893942	8.90214324	9.060826417
ILMN_1795703	NM_015949.2	51608	C7orf20	7.631689276	7.650736561	7.5952254	7.398735998	7.654811432	7.82144045	7.578833073	7.586737726	7.818597515	7.71816021	7.801965677	7.68311533
ILMN_1751143	NM_024315.2	79161	C7orf23	9.311255603	9.462314127	9.435938567	9.586481415	9.260976441	9.222200559	9.549334947	9.271744069	8.618545915	8.806069772	8.839922122	8.838801793
ILMN_1751051	NM_001099858.1	79020	C7orf25	8.316250301	8.1623873	8.10028966	8.129070204	8.251527857	8.311912212	8.280381979	8.157713247	8.435461081	8.49306285	8.322457287	8.495204668
ILMN_1730048	NM_024067.2	79034	C7orf26	8.781546924	8.776942245	8.918793784	8.756729436	8.873989096	8.986072124	8.86233546	8.948981268	9.021386169	8.970368515	8.840617126	8.854183642
ILMN_1804498	NM_152743.2	221927	C7orf27	10.87122299	10.74973035	10.78040115	10.74288707	10.65753729	10.69163361	10.59510546	10.6131034	10.88018731	10.83774303	10.76912128	10.92326062
ILMN_2259292	NM_015622.5	51622	C7orf28A	7.279762851	7.423329409	7.351035505	7.311533995	7.323361962	7.430357205	7.360789156	7.284658484	7.356440525	7.17189834	7.294220966	7.201810267
ILMN_1660270	XM_001133729.1	51622	C7orf28A	8.756729436	8.82271804	8.809528597	9.180811487	9.504820775	9.171682966	8.847873546	9.107672963	9.009620944	8.932729423	9.055012583	8.804930253
ILMN_1708604	NM_015622.5	51622	C7orf28A	9.5918045	9.848746863	9.788777866	9.892379337	9.994463756	9.915977347	9.752807788	9.966646758	10.11480557	9.938519135	9.724856069	10.06462287
ILMN_2246083	NM_198097.1	221960	C7orf28B	9.476582588	9.532726244	9.65145663	9.876941098	9.999320759	9.993306396	9.534031634	9.734526393	9.657405098	9.46624984	9.905422508	9.447737251
ILMN_1713322	NM_198097.2	221960	C7orf28B	9.858170026	10.20176739	10.18109758	10.08836689	9.997573274	9.73290648	9.92484293	9.919027916	10.09787938	9.909914379	9.875434366	9.848746863
ILMN_1663493	XM_001126212.1	221960	C7orf28B	8.170756816	8.247091552	8.389597355	8.648043661	8.559326992	8.486874431	8.190614366	8.31750668	8.167390546	8.329538939	8.414542756	8.177855022
ILMN_1739798	NM_138446.1	115416	C7orf30	11.61899888	11.50548706	11.45037307	11.4147069	11.39861652	11.35796705	11.37130238	11.38236248	11.23295689	11.42887152	11.42416944	11.29045493
ILMN_1793508	NM_020192.2	57002	C7orf36	8.944630957	9.018829986	8.92730212	9.165891846	9.176068154	9.333295811	9.113498919	9.235855319	8.956430756	9.052957064	8.936783084	9.0387001
ILMN_1672605	NM_152793.2	222166	C7orf41	8.568343023	8.731999483	8.604927521	8.494464014	9.163956798	8.965358915	8.989224177	8.991767282	8.127560545	8.255074376	8.359919073	8.173922936
ILMN_1729130	NM_017994.4	55069	C7orf42	8.632878178	8.711290464	8.640123079	8.57849648	8.448456646	8.504389988	8.389946622	8.51860241	8.708678353	8.684024813	8.487975456	8.459725046
ILMN_1770030	NM_018275.3	55262	C7orf43	7.305677831	7.280358778	7.349017549	7.208393375	7.379592373	7.336464606	7.505517825	7.464423223	7.234641184	7.196227358	7.306251301	7.340268502
ILMN_2081335	NM_018224.2	55744	C7orf44	11.77781954	11.60856117	11.56249573	11.51717085	11.4943481	11.47185706	11.44851539	11.37442822	11.27623551	11.15788942	11.01056797	10.98931928
ILMN_1741475	NM_145030.1	221908	C7orf47	10.12870196	9.86864294	9.985644158	9.979356596	9.908593323	10.20357559	10.0960391	10.07036115	10.10015639	9.976975036	9.890054775	9.936107872
ILMN_1740903	NM_024033.1	78996	C7orf49	9.515188103	9.423835292	9.462715747	9.4865911	9.085126915	9.278361175	9.104510171	9.23157065	9.098737988	8.961170679	8.876926061	8.971988652
ILMN_1718336	NM_032350.4	84310	C7orf50	12.16066561	11.99913081	11.94071735	11.98819826	11.80506871	11.95982195	12.02599081	11.6990423	12.20341561	12.18022465	12.21684284	12.25498636
ILMN_1779751	NM_197964.2	154791	C7orf55	8.269936886	8.239290626	8.261392124	8.363481244	8.465628437	8.656654389	8.34298268	8.187311489	8.513118022	8.224884391	8.411357177	8.33458794
ILMN_3238680	NM_197964.3	154791	C7orf55	9.46624984	9.829451768	9.496193881	9.361255369	10.03300858	9.750661603	9.807346227	9.613456511	9.870388302	9.813742719	9.798022479	9.670201596
ILMN_1779735	NM_001008395.2	389541	C7orf59	10.11334368	10.0185994	9.901486309	9.884718639	10.34703	10.76533666	10.57718332	10.34051776	10.5294735	10.38339218	10.33043627	10.42670819
ILMN_1659990	NM_013332.3	29923	C7orf68	10.45576489	10.388182	10.1434151	10.41396741	10.51898945	10.65001595	10.25433539	10.29285535	10.46774309	10.37843684	10.24253701	10.47278932
ILMN_1717219	NM_001037163.1	84792	C7orf70	9.592160245	9.382469699	9.643517838	9.633562897	9.712049749	9.643517838	9.833127755	9.735704094	9.518003748	9.864279329	9.830487478	9.699397723
ILMN_3243302	XM_001126758.2	728071	C8orf30B	8.049348692	8.130411484	8.075061924	7.939513395	7.787275079	7.676488157	7.711353108	7.773531566	8.133195654	7.994544086	7.852164927	7.905853286
ILMN_1727618	NM_152416.2	137682	C8orf38	9.707739601	9.844680189	9.840531527	9.97348213	10.12003176	10.13638239	9.914205569	9.882420973	9.700170055	9.764003391	9.836814749	9.848022266
ILMN_1677385	NM_138436.2	114926	C8orf40	10.17427657	10.38096532	10.34487065	10.10659827	10.59594742	10.65808292	10.69944839	10.68817511	10.69853539	10.683185	10.47874131	10.44955312
ILMN_1760400	NM_025115.1	80185	C8orf41	8.869221208	8.923823354	8.776320837	8.647707369	8.668899517	8.581406613	8.784442146	8.737971298	8.706112284	8.749786315	8.534115699	8.656329396
ILMN_1688772	NM_024035.1	78998	C8orf51	7.886405041	7.827240434	7.767478025	7.808014289	7.918392794	7.954923292	8.039622611	7.899759311	8.392932584	8.170756816	8.311912212	8.419063533
ILMN_1777740	NM_016647.2	51337	C8orf55	11.66397964	11.508801	11.58871745	11.47077884	11.4276884	11.53502794	11.44908931	11.32052981	11.93050488	12.06198709	11.96580268	12.11290013
ILMN_1653205	NM_001099672.1	401466	C8orf59	11.76589645	10.79820932	11.62703405	11.83553727	11.60856117	11.30812056	11.73849553	11.67666189	10.65195847	11.60393275	11.86016127	11.57081629
ILMN_1742074	NM_032847.1	84933	C8orf76	10.81567789	10.88242143	11.01411674	10.98000959	11.10757149	10.95145229	10.9823726	11.17983633	11.20161793	11.06433522	10.97569395	10.92631675
ILMN_3243899	NR_015339.1	286144	C8orf83	7.81724143	7.877862016	8.010074876	7.844708902	8.081478645	8.187954266	8.235782576	8.235538957	7.268049751	7.440184815	7.472531637	7.339107091
ILMN_1681221	NM_032818.1	84904	C9orf100	7.756793806	7.902241844	7.650024931	7.738938032	7.162916948	7.251056285	7.287620967	7.246622803	7.414081397	7.294979081	7.183003087	7.359040555
ILMN_1717403	NM_032818.2	84904	C9orf100	7.851672845	7.539089002	7.53304467	7.566818959	6.994402092	7.180928566	7.024432718	6.995117014	7.131508203	7.098127908	7.216563509	7.256884226
ILMN_1753190	NM_020207.1	56959	C9orf102	7.345606611	7.463414839	7.481167332	7.336464606	7.47760205	7.385546655	7.427567624	7.457767461	7.299898515	7.206277894	7.410157907	7.405792444
ILMN_1791306	NM_001001551.1	414328	C9orf103	7.941279476	7.922975015	8.041552383	7.877046042	8.368180782	8.338201985	8.345801739	8.63823099	8.329952818	8.195492294	8.478487321	8.469842845
ILMN_1750969	NM_198841.1	158293	C9orf10OS	8.987279363	9.213971278	8.982737231	8.956430756	9.236093622	9.172585021	9.239811159	9.204953041	9.230828167	9.201080738	9.08349156	9.070126849
ILMN_1723709	NM_144654.2	138162	C9orf116	9.484854506	9.404897376	9.326943777	9.257870546	9.358408131	9.498935746	9.649551873	9.429347317	9.779967989	9.698915066	9.773028733	9.826139454
ILMN_2329569	NM_144654.2	138162	C9orf116	8.696520743	8.754688116	8.671151106	8.749786315	8.7850653	8.75263989	8.837768885	8.785496934	9.26528803	9.064480335	9.202291598	9.111111669
ILMN_1811555	NM_001040011.1	375757	C9orf119	10.07083071	10.01969636	10.02171984	10.0448804	9.992748607	10.12870196	10.09136398	10.08419983	10.39753453	9.988850814	10.05976355	10.11071689
ILMN_1722387	NM_173690.1	286205	C9orf126	7.069850363	7.134063804	7.127042009	7.031954229	7.013012185	6.916898165	7.117664917	7.197024976	7.042517396	7.029069633	6.952942715	6.92831702
ILMN_1708029	NM_016446.2	51754	C9orf127	7.558973194	7.556019326	7.545344466	7.464538399	7.905405057	7.902065739	7.989622134	8.004512628	8.222908865	8.044276076	8.039418635	8.286363695
ILMN_1761138	NM_183241.1	286257	C9orf142	11.40328956	11.46870905	11.45867626	11.35568695	11.08823106	11.03995264	11.03253274	11.00125829	11.39754094	11.03562872	11.09975873	11.10700975
ILMN_1701361	NM_203403.1	286343	C9orf150	7.114223331	7.154149759	7.106870683	7.200032483	7.662445502	7.609455798	7.409871189	7.502578042	7.435411907	7.611775836	7.753246171	7.492494953
ILMN_1781745	NM_001012993.1	401546	C9orf152	10.8132056	10.46535111	10.51821251	10.53422992	11.21359699	11.27798765	11.35568695	11.33563488	10.87661977	11.30655447	11.02917678	11.30392113
ILMN_1700028	NM_016481.3	51531	C9orf156	8.421705099	8.505616668	8.399543258	8.451161647	8.321646291	8.351433546	8.265906134	8.412338235	8.441148131	8.404357343	8.238514132	8.384441002
ILMN_1782618	NM_024112.3	79095	C9orf16	7.394911939	7.379786423	7.413732002	7.311728337	7.520451322	7.515121856	7.606975145	7.387881192	7.848336251	7.600976623	7.638501802	7.614837178
ILMN_1814106	NM_199001.1	375791	C9orf169	7.845674453	7.728570882	7.775473329	7.758973354	7.946872947	8.175531088	8.141867014	7.932939904	8.111161237	8.03188698	8.184498507	8.158496591
ILMN_1717229	NM_153698.1	195827	C9orf21	8.437545275	8.478487321	8.570161959	8.444958958	8.047899323	8.019839217	8.178135475	8.13477232	8.194218082	8.113221764	7.99892716	7.941650976
ILMN_2391345	NM_148178.1	138716	C9orf23	7.616978097	7.856356427	7.556625604	7.574186299	7.802312144	8.045639546	7.86054882	7.804433729	8.003746139	7.739115636	7.711825257	7.862567933
ILMN_1766793	NM_148179.1	138716	C9orf23	7.323361962	7.219133663	7.081605932	7.184180104	7.02413237	7.071601798	7.316455324	7.120114472	7.310382841	7.287620967	7.282297085	7.287474142
ILMN_1683175	NM_148178.1	138716	C9orf23	9.903012051	9.925393472	9.981921134	9.914852549	10.2858553	10.36100945	10.17297623	10.22834132	10.44475505	10.17482459	10.16384336	10.22834132
ILMN_1746633	NM_147202.1	203259	C9orf25	7.13886463	7.130650868	7.198499065	7.202871186	7.173870982	7.126030197	7.29159435	7.231040652	7.308763129	7.214026666	7.292235115	7.356144691
ILMN_1714278	NM_080655.1	91283	C9orf30	8.229993528	8.481835347	8.433326296	8.517489877	8.266235588	8.075061924	8.110932165	8.297255166	8.180255793	7.989415505	8.012065229	8.046830434
ILMN_1799320	NM_032937.3	85026	C9orf37	8.220391872	8.363282798	8.196130454	8.030864631	8.308109182	8.451842462	8.298137737	8.355097336	8.286663563	8.277853207	8.241394038	8.350630284
ILMN_1780460	NM_152420.1	138199	C9orf41	6.990127796	7.178988456	7.070421531	6.965244038	6.99926494	7.113376498	7.204427357	7.042248155	6.885282721	7.103005537	7.014614169	7.021278722
ILMN_1719998	XR_017862.1	81571	C9orf45	7.828353586	7.912024657	7.954178277	7.719905566	7.891752115	8.025136239	7.915203573	7.980720538	7.762654439	7.628904796	7.611408481	7.802312144
ILMN_1709043	NM_018465.2	55848	C9orf46	11.10311467	10.9491351	11.16962378	11.0259825	11.64864385	11.44314973	11.56618964	11.4775463	11.31478771	11.45867626	11.63554673	11.29847389
ILMN_1788384	NM_032012.3	23731	C9orf5	8.968633965	8.38924241	8.890439396	9.108649903	9.090865072	8.908689536	9.180811487	9.228640266	8.693264263	9.469108593	9.187664829	9.44174469
ILMN_2323508	NM_001002260.1	83543	C9orf58	8.305391467	8.531213396	8.527966814	8.296309184	8.173234392	8.023312469	8.278475942	8.190614366	8.241188078	8.242382427	8.108016811	8.156420382
ILMN_2191929	NM_017832.2	54942	C9orf6	8.842638225	8.660004096	8.787871551	8.81724175	8.655034415	8.647353009	8.785867316	8.708925918	8.861224033	9.052336821	8.980735388	9.000235828
ILMN_1685104	NM_017832.2	54942	C9orf6	8.282855836	8.358458682	8.273322392	8.191160903	8.460497262	8.0481081	8.278851777	8.256767256	8.487691336	8.689248833	8.50831772	8.443692425
ILMN_2179717	NM_004816.2	9413	C9orf61	6.68894823	6.655300303	6.586401172	6.526945027	6.647310192	6.768728211	6.610016256	6.653680598	7.468460318	7.177292954	7.143363825	7.121813223
ILMN_3244065	NM_152833.2	90120	C9orf69	9.257596924	9.26874456	9.18491897	9.224541016	9.331897309	9.439024869	9.469108593	9.29071122	9.433005534	9.147047161	8.991260493	8.846845234
ILMN_1814856	NM_017586.1	11094	C9orf7	7.408963156	7.518052744	7.373449853	7.300080699	7.528415821	7.556625604	7.648184988	7.500338392	7.654811432	7.603159712	7.649797221	7.523468648
ILMN_1741881	NM_018325.1	203228	C9orf72	7.593592806	7.540806111	7.517574124	7.657340603	7.650736561	7.212271665	7.51146883	7.521298129	6.958372911	7.340087761	7.388461653	7.218231917
ILMN_1664283	NM_173691.2	286262	C9orf75	8.87916539	8.890439396	8.721469729	8.740095775	8.888282061	9.32926131	9.122131192	8.973161798	8.972739748	8.757429347	8.708149292	8.689935791
ILMN_1697166	NM_016520.2	51759	C9orf78	11.33899872	11.22828299	11.4308205	11.25887927	11.24337514	11.10085613	11.40705528	11.47623991	11.23510534	11.56127744	11.40195519	11.40787372
ILMN_1688621	NM_021218.1	58493	C9orf80	9.817293561	9.986851755	9.687066989	9.746284714	9.546648911	9.273689083	9.198896811	9.515601881	9.560758319	9.550837384	9.57069782	9.272285223
ILMN_1755222	NM_024828.2	79886	C9orf82	7.712463032	7.748535701	7.621539828	7.883163793	7.742848346	7.768633608	7.867250936	7.768633608	7.82325131	7.890953687	8.15164322	7.853971951
ILMN_1678477	NM_182505.3	138241	C9orf85	7.333936207	7.68311533	7.43496176	7.526779339	7.700190693	7.410380964	7.558197978	7.51985323	7.465794932	7.597987717	7.525582666	7.279552083
ILMN_1806758	NM_182505.3	138241	C9orf85	7.431650536	7.846380483	7.876861311	7.81724143	8.138059285	7.937141911	7.888955681	8.030864631	7.844505546	7.762040469	8.020783308	7.796486791
ILMN_1760628	NM_024718.2	55684	C9orf86	8.64382986	8.655034415	8.420973289	8.79462998	8.47391595	8.882540651	8.758341824	8.745072249	8.554434982	8.45533092	8.504052656	8.296309184
ILMN_1659189	NM_032310.3	84270	C9orf89	9.375982741	9.319778457	9.192100936	9.08788498	8.580615852	8.582407722	8.463770387	8.62820419	8.509424678	8.357675596	8.310537351	8.418551757
ILMN_1714148	NM_197956.1	203245	C9orf90	9.347005407	9.26836889	9.233201906	9.083948891	9.065541616	9.055012583	9.21429459	9.095735898	9.243430598	8.833668733	9.000235828	9.101876687
ILMN_1674650	NM_017881.1	54981	C9orf95	8.03798999	8.083086755	8.165603475	7.938038734	8.295059464	8.019988735	8.309973765	8.279464795	8.1623873	8.079115129	8.021118786	8.23055465
ILMN_1720998	NM_001218.3	771	CA12	12.83005404	12.7336846	12.83005404	12.75002462	12.95046623	12.99615621	12.90734888	12.96271114	13.1182593	13.12357923	13.02877615	13.13649182
ILMN_2382942	NM_001218.3	771	CA12	10.33264305	10.39213278	10.07916074	10.09525327	10.34381419	10.57772432	10.17929581	10.46889281	10.72668223	10.50568951	10.32808808	10.49207449
ILMN_1662795	NM_000067.1	760	CA2	9.966646758	10.06160746	10.08467288	10.10256103	9.396172764	9.51088737	9.459290826	9.458033125	9.429696925	9.762418417	9.649551873	9.371525104
ILMN_2199439	NM_000067.1	760	CA2	9.352108108	9.477110426	9.542344733	9.405988957	8.887399456	8.868387366	8.853492961	8.960610169	9.242573926	9.011553502	9.097377193	8.952377252
ILMN_1672807	NM_007220.3	11238	CA5B	7.877424024	7.767478025	7.734595148	7.946749572	8.292472107	8.308109182	8.550768329	8.579560704	9.116843749	9.407242055	9.165713504	9.218689398
ILMN_1696615	NM_004056.4	767	CA8	7.64207986	7.643020627	7.606804189	7.769176663	7.079678908	7.055997098	6.975845676	7.230339451	7.234141062	7.293018192	7.26107473	7.415132455
ILMN_1765858	NM_016289.2	51719	CAB39	10.66166588	10.74802257	10.7263442	10.53077794	10.91245976	10.87046028	10.94141374	11.01209513	10.98165718	11.29116897	11.0202473	11.16715906
ILMN_1783598	NM_001079670.1	81617	CAB39L	8.056589489	8.229241819	8.237968999	8.095318952	8.515612328	8.775112453	8.629869123	8.612992309	8.952967169	8.821373798	8.710739979	8.828086648
ILMN_1660815	NM_030925.2	81617	CAB39L	6.809804135	6.980772511	6.931405316	7.043725078	7.26275636	7.140667219	7.374365727	7.072655712	7.57174051	7.513041413	7.496105179	7.392485727
ILMN_1731064	NM_020247.4	56997	CABC1	8.119691805	8.09181882	8.120125879	8.038420817	7.684482846	7.802663051	7.880789586	7.804267215	8.116290412	8.066851787	7.913013846	7.899759311
ILMN_1814044	NM_012295.2	23523	CABIN1	7.233855473	7.171571139	7.336464606	7.134941696	7.11436286	7.09652858	7.165270822	7.322700632	7.260939287	7.227665035	7.084556492	7.212971004
ILMN_1653001	NM_138375.1	91768	CABLES1	8.79894382	8.774134735	8.562951766	8.543639713	8.806069772	9.098737988	8.948981268	8.971265622	8.692007611	8.632216949	8.592716774	8.676660572
ILMN_1762407	NM_031215.2	81928	CABLES2	8.184002025	8.094058678	8.098839029	8.077283596	8.004512628	8.03745251	8.062802781	8.108294444	8.261133982	8.137008537	8.076093535	8.07434166
ILMN_1671263	NM_021098.2	8912	CACNA1H	7.521298129	7.563387729	7.459095497	7.398882184	7.468574357	7.697091975	7.609455798	7.733918292	6.747005996	6.70651812	6.678287448	6.626420154
ILMN_1711049	NM_006030.2	9254	CACNA2D2	7.210241758	7.106674949	6.901694762	7.048411672	7.245476648	7.242209007	7.310989878	7.370546181	7.500762225	7.471191526	7.256186039	7.441092509
ILMN_2195482	NM_000725.2	784	CACNB3	11.32912079	11.44262373	11.24658088	11.20268708	11.36272356	11.4577651	11.55917822	11.38574541	11.64640345	11.42416944	11.38434613	11.4775463
ILMN_1724306	NM_000727.2	786	CACNG1	7.597160173	7.468312053	7.574845528	7.450923369	7.673660298	7.556019326	7.551801299	7.470983368	8.046830434	8.086850627	7.95383501	8.058813257
ILMN_1726574	NM_014412.2	27101	CACYBP	11.53630551	11.61899888	11.56181967	11.45698218	11.18550979	11.05445509	11.03743508	10.85679899	11.12459825	11.07279115	10.91068845	11.19083212
ILMN_1810992	NM_004341.3	790	CAD	7.286945816	7.229540819	7.249418793	7.202368743	7.061687646	7.054300418	7.064327812	7.044409421	7.230339451	7.08537154	7.090035121	7.22745133
ILMN_1680132	NM_014333.3	23705	CADM1	7.178553315	7.061107608	7.22650275	7.179966797	7.103134612	7.139462332	7.062287961	7.050984837	7.405954931	7.660608506	7.613953703	7.74423915
ILMN_1812096	NM_145296.1	199731	CADM4	7.404739666	7.42781817	7.63814626	7.47368627	7.46402453	7.574845528	7.536850204	7.576905284	7.770102231	7.695796904	7.804433729	7.721633776
ILMN_1684461	NM_017954.9	93664	CADPS2	8.251743232	7.98242779	8.42615529	8.263356534	8.370649922	8.299805125	8.325292411	8.297869584	8.058161696	8.451842462	8.469842845	8.265269039
ILMN_1774427	NM_020898.1	57658	CALCOCO1	6.85952609	6.696196956	6.869817131	6.85674298	7.102261294	7.064588654	7.189526108	7.178358106	7.446081673	7.249798955	7.176301826	7.256678579
ILMN_1755504	NM_005831.3	10241	CALCOCO2	7.739908844	7.739682064	7.560361115	7.619214905	7.895597699	7.793968042	7.841182514	7.85859401	7.856717462	7.712463032	7.846918866	7.764430423
ILMN_1766200	NM_015916.3	51063	CALHM2	7.580535207	7.561199337	7.707918844	7.526333344	7.403953623	7.70239574	7.5987225	7.639718383	7.701736174	7.426049173	7.373122677	7.393966991
ILMN_1778242	NM_006888.3	801	CALM1	11.43246935	11.47951554	11.68264835	11.56038156	11.14749115	11.09629019	11.46739769	11.40195519	11.74735131	11.93050488	12.01493094	11.82181344
ILMN_1687858	NM_001743.3	805	CALM2	13.1182593	13.09069897	13.19830107	13.25912652	12.95521144	12.85223259	12.86150182	13.14603878	12.88264935	13.28230658	13.13649182	13.26157533
ILMN_1666385	NM_005184.2	808	CALM3	12.96799118	12.73165484	12.92834145	12.74596733	12.37345165	12.60443091	12.69577311	12.67575419	12.67832614	12.61268032	12.78436166	12.90734888
ILMN_1815707	NM_001031733.2	91860	CALML4	8.062231827	7.820969037	7.841556171	7.820219817	7.87052501	7.657611425	7.928906792	7.815585675	7.371684309	7.819427416	7.764618848	7.876493618
ILMN_1778121	NM_031468.2	83698	CALN1	7.771813627	7.388846489	7.522065953	7.309203478	7.366266254	7.534322339	7.455447234	7.55971282	7.60274414	7.375894366	7.401190991	7.557662812
ILMN_1736256	NM_004343.2	811	CALR	10.12330019	9.937551847	9.889130959	10.02553964	10.01344272	10.04008968	9.954210563	9.995320567	10.48419454	10.30515203	10.19309162	10.18485303
ILMN_1727194	NM_001219.2	813	CALU	10.24718343	9.996356261	9.986851755	10.08153537	9.876615169	9.890612671	10.08206386	9.917250035	9.553272368	9.837969094	9.62844554	9.792043218
ILMN_1751561	NM_153498.2	57118	CAMK1D	7.466304908	7.330689255	7.358631862	7.409721869	7.379315112	7.421722348	7.472103489	7.304086604	7.852164927	7.67941113	7.702097171	7.723832249
ILMN_1795561	NM_153498.2	57118	CAMK1D	7.153209493	7.174516278	7.03015286	7.048059588	7.251993595	7.324327284	7.107942034	7.208771824	7.434154479	7.423458838	7.318223732	7.443677094
ILMN_2376194	NM_172080.1	816	CAMK2B	7.273380677	7.362580349	7.430741898	7.285204297	7.67965462	7.746173005	7.672397054	7.887337611	7.909980663	7.866168024	7.958777729	8.097993119
ILMN_1809695	NM_001222.2	818	CAMK2G	8.592252205	8.730765269	8.65771181	8.62074438	8.657060796	8.753842506	8.839922122	8.765053326	9.216898848	9.012248803	8.893968263	9.067485184
ILMN_1794863	NM_018584.5	55450	CAMK2N1	11.51062721	11.29956693	11.42200798	11.34794464	11.95552641	11.8561333	12.04772991	12.00528489	12.26092071	12.22753623	12.09346114	12.12076405
ILMN_1743021	NM_153500.1	10645	CAMKK2	6.899000359	7.015614646	6.959447924	6.82229294	6.937957548	7.019503997	7.050913029	6.970377431	7.264146055	7.000561189	7.027198294	6.966399319
ILMN_1714599	NM_001745.2	819	CAMLG	12.30929728	12.16794934	12.33286706	12.20252027	12.48179943	12.28490823	12.50871882	12.62969312	12.38048244	12.69302559	12.57094457	12.52927315
ILMN_1811957	NM_015447.1	157922	CAMSAP1	8.559771698	8.481406723	8.539513236	8.425899841	8.319747979	8.380654133	8.463086185	8.300998597	8.455528197	8.470679615	8.375863097	8.506031017
ILMN_1792660	NM_203459.1	23271	CAMSAP1L1	10.01442364	9.373803703	9.993687097	10.13866986	10.00180787	9.440366732	10.00953753	10.19960364	9.108649903	9.752807788	9.76854975	9.946988858
ILMN_1661940	NM_015215.1	23261	CAMTA1	7.388037957	7.311836395	7.347244868	7.344154739	7.016741443	7.284546521	7.059161645	6.989446728	7.006072445	7.098997418	6.926726515	7.060250627
ILMN_1744647	NM_018448.2	55832	CAND1	9.694102933	9.226638334	9.28206838	9.62666162	9.32926131	9.331897309	9.749290893	9.643020808	9.260279291	9.719350828	9.656398941	9.665856224
ILMN_1664012	NM_138793.2	124583	CANT1	9.391903877	9.339132262	9.484854506	9.467247889	9.739071912	9.746872683	9.802677427	9.548698051	9.513509695	9.367823584	9.419962495	9.252390112
ILMN_1762825	NM_001746.3	821	CANX	8.97075963	8.829813733	9.051062896	8.870507441	8.785496934	8.6053558	9.018829986	8.965620674	8.623429045	8.746946561	8.80376885	8.835379677
ILMN_1797604	NM_006367.2	10487	CAP1	12.09262832	11.95709696	11.86909718	12.03028227	12.29555171	12.3057913	12.23842594	12.3388411	12.29132066	12.37092003	12.1912144	12.29555171
ILMN_1691237	NM_006366.2	10486	CAP2	11.3517415	11.70900582	11.40032925	11.21808852	10.63348843	10.72668223	10.64504592	10.63952974	10.37551844	10.4969007	10.47343788	10.72297996
ILMN_1705261	NM_005186.2	823	CAPN1	7.883639143	7.826626658	7.842317026	7.857237069	8.227291993	8.198356144	8.26795802	8.032681089	8.220391872	8.170055239	8.166204266	8.327482585
ILMN_1677108	NM_144575.2	92291	CAPN13	8.177855022	8.123740162	8.073376284	7.939707905	8.470277765	8.439128581	8.571409844	8.374451805	8.24796358	8.308970583	8.364024314	8.374038758
ILMN_1685022	NM_014296.2	23473	CAPN7	7.901698985	8.113004484	8.126855703	8.094058678	8.011055576	8.043900021	8.067370897	7.986598655	7.845101726	8.180639705	8.137545021	7.808645685
ILMN_1655418	NM_001003962.1	826	CAPNS1	10.44859127	10.53575555	10.53623653	10.43864945	10.93170374	11.02141379	11.07893867	10.98690791	11.3517415	11.21008014	11.1378653	11.46994091
ILMN_2393254	NM_001749.2	826	CAPNS1	9.542344733	9.560428183	9.5645447	9.466516597	9.822938189	10.10609178	9.826595676	10.12411743	10.40601044	10.12967326	10.38677862	10.2570283
ILMN_1770676	NM_005898.4	4076	CAPRIN1	7.231437209	7.101109006	7.268049751	7.205775658	7.235804591	7.053424176	7.229325468	7.167199341	6.903842088	7.266596355	7.129922813	7.287620967
ILMN_1754145	NM_005898.4	4076	CAPRIN1	8.281349588	8.605688777	8.5196905	8.486195067	8.386708792	8.519215962	8.371524014	8.183120733	8.248222666	8.281349588	8.113221764	8.062802781
ILMN_1681118	NM_001002259.1	65981	CAPRIN2	7.720700512	7.413136229	7.703992831	7.567813129	7.53167231	7.492494953	7.579254834	7.445437036	7.486479482	7.548830384	7.634258546	7.720159422
ILMN_2345739	NM_023925.3	65981	CAPRIN2	6.925708715	7.161305248	7.142290893	6.998318506	6.935508073	7.061598009	6.959930085	7.111108538	7.077947935	7.139081633	6.96925527	6.997792567
ILMN_2286400	NM_004058.2	828	CAPS	7.278917735	7.349017549	7.188486976	7.346941824	7.483677143	7.679974754	7.372690969	7.462114503	6.882211399	6.919735744	6.931460869	6.869171845
ILMN_1757660	NM_080590.1	828	CAPS	9.031556754	9.065268559	9.101445491	9.052336821	9.805329703	9.996356261	9.827496097	10.09478764	8.575075165	8.428464864	8.534337125	8.771328354
ILMN_3307742	NM_032606.3	84698	CAPS2	7.73799495	7.583934966	7.579460011	7.781130176	7.689997971	8.092535171	7.553647723	7.752784712	7.693615191	7.546426087	7.62216313	7.628655504
ILMN_1803742	NM_006135.1	829	CAPZA1	9.006129965	8.156202938	9.125992499	9.62210473	9.832512206	9.597696157	8.864230416	9.405564634	8.311912212	8.855708516	9.665036687	8.789152136
ILMN_1768870	NM_006136.2	830	CAPZA2	10.85679899	10.42848685	10.76388707	10.95449224	10.81077806	10.52299829	10.92993077	11.17366777	10.08394331	10.93578753	10.91876785	10.50126497
ILMN_2053921	NM_004930.2	832	CAPZB	9.106820967	9.493688759	9.215092965	9.306765544	9.578839675	9.616322038	9.700170055	9.520206732	9.467679109	9.314755202	9.098292166	9.303007603
ILMN_1798980	NM_004930.1	832	CAPZB	10.56593222	10.53828789	10.4023374	10.47874131	10.75668307	10.91384309	10.74973035	10.50781049	10.57772432	10.74973035	10.77275581	10.72976263
ILMN_1743714	NM_014550.3	29775	CARD10	9.545816858	9.358742177	9.500848849	9.477524745	9.254637738	9.298037587	9.408592565	9.176421765	9.004892912	8.992132524	9.100519376	8.841326578
ILMN_1671728	NM_024110.2	79092	CARD14	7.994544086	8.044430186	7.607510085	7.735090902	7.94058493	7.902947858	8.159539882	7.926476876	7.914426992	7.676771626	7.764284444	7.784806258
ILMN_1738669	NM_052819.1	79092	CARD14	7.293511193	7.213177143	7.090035121	7.153415229	7.346061574	7.497313769	7.26426712	7.264707187	7.455911578	7.409721869	7.466304908	7.364159174
ILMN_1809477	NM_001042476.1	23589	CARHSP1	11.86016127	11.89951214	11.89951214	11.67545253	11.32052981	11.52300369	11.43750605	11.50043112	11.83553727	11.56249573	11.59183367	11.68503915
ILMN_1783546	NM_018210.2	55739	CARKD	8.907762862	9.052957064	8.993115583	8.871281218	9.244943413	8.984070062	9.083166554	9.050351772	8.872733664	8.805406613	8.679474469	8.510660535
ILMN_1680134	NM_199141.1	10498	CARM1	10.69414195	10.66510493	10.51327162	10.50402444	10.7405119	10.75755669	10.94318805	10.66357056	10.56342034	10.41895942	10.45375934	10.38096532
ILMN_1696066	NM_001014438.1	833	CARS	7.29452426	7.150032582	7.071361531	7.225335671	7.216563509	7.059494807	7.093195696	7.063291527	7.08870239	7.21039958	7.177168353	7.183003087
ILMN_2367469	NM_001014438.1	833	CARS	8.700421338	8.853880905	8.763930713	8.490846465	8.588647558	8.604431285	8.632878178	8.701490145	8.709632863	8.777263207	8.467295378	8.920930116
ILMN_1765222	NM_024537.1	79587	CARS2	8.369640528	8.219715963	8.288041507	8.043499808	8.156420382	8.296309184	8.193048737	8.17657959	8.059123781	8.030056827	7.841910867	7.855508262
ILMN_1665004	NM_007359.3	22794	CASC3	8.474257967	8.659316649	8.484763293	8.348023894	8.575690883	8.745072249	8.655504606	8.351433546	8.572587307	8.315344777	8.173234392	8.138252342
ILMN_2325574	NM_177974.1	113201	CASC4	8.847128774	8.798314319	8.831775925	9.146248664	9.086279558	9.001832073	9.367163104	9.07258953	8.657060796	9.223119865	9.249238157	8.591175609
ILMN_2139035	NM_022900.3	64921	CASD1	7.174978597	7.019245997	7.32287185	7.350135644	7.415132455	7.418766776	7.422090844	7.077947935	6.93341212	7.296260079	6.970271582	7.127835474
ILMN_1654773	NM_003688.1	8573	CASK	7.427410906	7.603537333	7.542653498	7.595093339	7.395725197	7.519154226	7.484917124	7.375894366	7.815953856	7.583328776	7.601884417	7.541733971
ILMN_2388155	NM_032991.2	836	CASP3	9.876197984	9.916879659	9.956066529	9.832017331	9.917250035	10.01751693	9.985644158	10.18924391	10.01497869	9.89784228	9.751964087	10.08206386
ILMN_2367113	NM_032992.2	839	CASP6	9.368093674	9.640635207	9.418767619	9.432271709	9.692898085	9.633562897	9.456003402	9.278093968	9.607136832	9.295774673	9.369397776	8.956722304
ILMN_1659350	NM_001226.3	839	CASP6	7.803405295	7.990430767	7.946565951	7.972375594	8.088567777	8.107042843	8.245191393	8.128772316	8.055395786	7.899759311	7.677585054	7.864284591
ILMN_1694877	NM_001226.3	839	CASP6	8.095608005	8.162050883	8.179354292	8.41082528	8.641083553	8.71432452	8.248222666	8.413787421	8.193957488	8.164397621	8.355460341	8.220577607
ILMN_2362974	NM_033338.4	840	CASP7	7.228043274	7.320670599	7.29916863	7.238291995	6.995117014	6.905467637	7.032306959	7.058010129	7.347123481	7.216956307	7.064588654	7.195411581
ILMN_1673757	NM_001080125.1	841	CASP8	6.995836105	7.149787758	7.069326237	7.138305595	7.097231534	6.950854465	7.082766447	6.892341235	6.981390323	7.025394296	7.046242208	7.067366594
ILMN_1717234	NM_001042445.1	831	CAST	8.139285299	8.204883613	8.030522032	7.995598709	8.06574624	8.076504048	8.144184064	8.182026307	8.275638927	8.344358053	8.298406757	8.226634722
ILMN_1672947	NM_001042445.1	831	CAST	7.62691144	7.574666937	7.706198987	8.129871825	7.919039092	8.312501816	7.665533475	8.014802718	7.727150585	7.686785536	8.258992773	7.746693681
ILMN_2322806	NM_001042442.1	831	CAST	8.899461458	8.670878212	8.934639748	9.402283247	9.279323174	9.373386556	8.984833405	9.250583375	8.644320302	9.235195475	9.270495538	9.106820967
ILMN_1655191	NM_017766.3	54897	CASZ1	8.448116718	8.373699971	8.362891519	8.372943394	8.561394878	8.562951766	8.63420953	8.473596174	8.783485466	8.825238663	8.722179438	8.797503955
ILMN_2256953	NM_001079843.1	54897	CASZ1	7.036226373	7.033465951	6.987709686	7.092739173	7.144673536	7.153002715	7.077511129	7.252139344	7.210086843	7.12465899	6.842645767	7.074199276
ILMN_2151739	NM_001752.2	847	CAT	8.239794217	8.212130589	8.323133594	8.725725822	9.245473558	9.134817489	8.621509792	8.633264814	8.674459945	8.468586575	8.834298485	8.485484389
ILMN_1651705	NM_001752.2	847	CAT	8.642914885	9.000235828	8.835727686	8.846063565	9.405564634	9.333855279	9.352860685	9.257596924	9.367533133	9.193606425	9.227900604	9.062709706
ILMN_1794157	NR_002318.2	440278	CATSPER2P1	7.113804664	7.052670204	7.126712732	7.073207558	7.212115994	7.277743968	7.201144712	7.376387634	7.362916059	7.251204023	7.523468648	7.190329414
ILMN_1807540	NM_006077.2	10367	CBARA1	7.913453733	7.847591718	7.85418146	7.814151756	7.6611503	7.694307736	7.874300247	7.892125657	7.992675541	8.074723776	7.975355047	7.965772743
ILMN_2331062	NM_005093.3	9139	CBFA2T2	7.287811172	7.313012701	7.310786349	7.317913626	7.246432791	7.175097398	7.329868079	7.466716022	7.495577651	7.370546181	7.411170294	7.481550016
ILMN_1766408	NM_001755.2	865	CBFB	9.11790175	8.813325228	8.960610169	9.272576601	8.835030006	8.169810283	8.606503302	8.835727686	8.391761706	8.92730212	8.838142166	8.941987474
ILMN_1716080	NM_005188.2	867	CBL	7.270728888	7.419998088	7.216695424	7.222512856	6.968132235	7.168439463	7.124517352	7.070213274	7.03453598	7.104561015	7.114462813	7.330896268
ILMN_2181968	NM_005188.2	867	CBL	7.390461336	7.275363765	7.4267193	7.493190976	7.084077024	7.098245839	7.13191045	7.195712754	7.165656732	7.316050682	7.222355387	7.304086604
ILMN_1685580	NM_170662.3	868	CBLB	7.612461611	7.615212492	7.661327051	7.532411255	8.077283596	7.759459471	8.115139913	8.123740162	8.04049741	8.026890778	8.135427645	8.357675596
ILMN_1811729	NM_012116.2	23624	CBLC	8.254314838	8.090541723	8.335586423	8.028874654	8.402165337	8.57467337	8.569640707	8.464357463	8.546816923	8.38098653	8.486676568	8.421705099
ILMN_2073732	NM_024814.1	79872	CBLL1	8.823000946	8.929344524	8.854445796	8.655504606	8.850562546	8.897480653	8.823286026	8.801930444	8.605873937	8.512849475	8.605133526	8.718968444
ILMN_1796069	NM_182511.2	147381	CBLN2	8.547068036	8.819758221	8.708149292	8.624571405	9.651101216	9.582918739	9.718910068	9.502832997	10.91699532	11.05162293	11.0341022	10.98000959
ILMN_1809003	NM_001757.2	873	CBR1	7.469123249	7.471191526	7.340548917	7.481976176	7.631524862	7.344698918	7.682946844	7.456898121	7.340548917	7.291684589	7.261469699	7.284828726
ILMN_1652237	NM_001236.3	874	CBR3	8.165079839	8.128574377	8.118129199	8.039418635	7.273057049	7.510001385	7.279280917	7.445235063	7.547150573	7.524256478	7.462578342	7.547791429
ILMN_1813400	NM_032783.3	84869	CBR4	8.652734571	8.724536704	8.821080046	8.725576213	9.166217324	9.115495251	9.269454463	9.405229767	8.533771235	9.026713484	8.905283199	8.954472607
ILMN_3248676	NM_201453.2	445571	CBWD3	7.718461639	7.925751434	7.797436513	7.741171676	7.637976061	7.579855197	7.512924516	7.54010866	7.924332119	7.759190462	7.829596533	7.897731125
ILMN_2150352	NM_001024916.2	220869	CBWD5	9.751964087	10.27783368	10.09136398	9.964078588	9.921795127	9.822025674	9.983359904	9.783725432	9.963534957	10.12671092	10.18816352	9.738774591
ILMN_1770244	NM_006807.3	10951	CBX1	8.84560358	9.059570515	9.204953041	9.136311117	8.710980648	8.918005115	8.589100926	8.534337125	8.737530276	8.466215981	8.405576759	8.637365352
ILMN_1709645	NM_032647.2	84733	CBX2	7.320516268	7.533886455	7.285859924	7.225167904	7.240070043	7.150922133	7.308763129	7.57717199	6.847831588	6.968298153	6.965120492	6.984894626
ILMN_1770678	NM_005189.1	84733	CBX2	11.37442822	11.29600994	11.27724904	11.14268657	10.66624265	10.56999228	10.71990642	10.70152307	10.48722103	10.52553941	10.29692882	10.38451504
ILMN_1774086	NM_007276.3	11335	CBX3	6.960658817	6.836930225	6.938182268	7.023778744	6.988049534	7.2582532	7.07256997	6.885182646	6.924256692	7.056659389	7.011172454	7.107181498
ILMN_1790625	NM_016587.2	11335	CBX3	10.1863458	10.49078671	10.30673388	10.26024447	10.06045681	10.12967326	10.04981997	10.02648471	10.27374898	10.1736634	10.32561128	10.20124545
ILMN_1724145	NM_003655.2	8535	CBX4	8.773798574	8.743721626	8.852811935	8.812472554	8.897006211	8.696098867	9.020649706	8.799629381	9.020409969	9.17380129	9.019060253	9.14436891
ILMN_1813028	NM_012117.1	23468	CBX5	9.4865911	9.38905974	9.254637738	9.163956798	8.815544369	8.549237129	8.705752636	8.685250233	9.09050335	9.039215178	9.01306915	8.767956652
ILMN_1691930	NM_014292.3	23466	CBX6	9.946657472	10.09947143	9.996606242	9.864674442	10.28900446	10.38403145	10.37987218	10.19490702	10.33542274	10.35999548	10.45612644	10.41592658
ILMN_1657361	NM_175709.2	23492	CBX7	7.615212492	7.639718383	7.659236004	7.488529469	7.596555044	7.694788977	7.693410291	7.610558337	7.715119114	7.727150585	7.704659666	7.616814937
ILMN_1775183	NM_020649.1	57332	CBX8	7.143261772	7.093195696	7.011456503	7.088517956	7.036835177	6.958464556	7.076811322	7.140506694	7.095760947	6.995569314	7.026978173	7.185856637
ILMN_1730879	NM_015373.3	25776	CBY1	9.295214705	9.792522387	9.521760992	9.519521855	9.467679109	9.549008156	9.658608169	9.437728981	9.847119063	9.675709919	9.688459791	9.407799063
ILMN_2399571	NM_015373.3	25776	CBY1	7.03006897	6.955574357	7.096356742	7.178758455	7.093921396	7.106192307	7.024615556	7.033756655	7.223647471	7.021577444	7.258512329	7.082766447
ILMN_1701127	NM_017721.3	54862	CC2D1A	7.447107202	7.368784061	7.532763446	7.327643357	7.317291404	7.168718244	7.194436767	7.341098018	7.349200714	7.386746293	7.251204023	7.320026091
ILMN_2149935	NM_032449.1	200014	CC2D1B	7.235491569	7.472944228	7.345035266	7.143739315	7.339566779	7.576264383	7.638501802	7.491962096	7.385115197	7.211335439	7.278662246	7.172012393
ILMN_1679127	NM_018237.2	55749	CCAR1	7.183554995	6.989674922	7.076499238	6.909080627	7.283856042	7.220744941	6.94586049	7.132200492	6.922743752	7.043112612	7.02622685	7.091668103
ILMN_1764096	NM_004059.4	883	CCBL1	8.295960363	8.231848533	8.145135324	7.977198054	8.132400505	8.346513733	8.296309184	8.313261726	8.32426247	8.131106873	7.938038734	8.284622398
ILMN_1778371	NM_001008661.1	56267	CCBL2	7.841182514	7.737803016	7.851672845	7.742136269	7.903777631	7.815953856	7.993784167	7.876647704	7.511244261	7.814640141	7.962842807	7.710136923
ILMN_1701477	NM_138414.1	112869	CCDC101	7.231040652	7.32287185	7.162759886	7.207186164	7.130837199	7.11593215	7.195137912	7.127988132	7.354202651	7.388354018	7.213177143	7.234812642
ILMN_1684789	NM_138414.1	112869	CCDC101	8.108294444	8.277853207	8.238968809	8.142072841	8.163161064	8.241188078	8.108654084	8.207378488	8.612992309	8.265643642	8.327796029	8.425899841
ILMN_1796762	NM_033212.2	92922	CCDC102A	7.55718873	7.489086884	7.495897388	7.470409965	7.479305754	7.766343384	7.660608506	7.569355134	7.216956307	7.096045694	7.170168436	7.193852548
ILMN_1792456	NM_080667.4	112942	CCDC104	8.697245957	8.868387366	8.810864321	9.022562564	9.270495538	9.092498437	8.76602628	9.101876687	8.549237129	8.672170726	8.828086648	8.581801642
ILMN_1682567	NM_013301.2	29903	CCDC106	10.33374237	10.19008392	10.22771942	10.27246416	10.32561128	10.41347561	10.48068116	10.2827757	10.65998073	10.44026186	10.35021434	10.46744354
ILMN_1709630	NM_174923.1	203260	CCDC107	7.077841149	7.208393375	7.299898515	7.030258821	7.376240019	7.354202651	7.332784899	7.045735639	7.196914851	7.201144712	7.102599347	7.137403105
ILMN_1672759	NM_138357.1	90550	CCDC109A	7.256986095	7.386746293	7.249266131	7.27681022	7.247519325	7.100229203	7.275589113	7.026611966	7.332030281	7.284828726	7.216263748	7.08655026
ILMN_1801766	NM_017918.3	55013	CCDC109B	9.461142779	9.27731716	9.351372146	9.240744354	8.78024841	8.813854927	8.877681683	8.90400081	8.043499808	8.082277334	7.997607991	8.08761718
ILMN_1716368	NM_152683.1	201973	CCDC111	7.153117258	7.232619509	7.416863381	7.440314402	7.246057442	7.224025799	7.249668138	7.113464017	7.157943092	7.314854199	7.187797433	7.398882184
ILMN_1761101	NM_001040440.2	153733	CCDC112	8.017686449	7.867250936	8.149141975	8.267673432	8.129724002	8.083086755	8.330974226	8.025590853	7.905853286	8.550768329	8.57605308	8.363282798
ILMN_1809889	NM_173510.1	150275	CCDC117	9.591223118	9.216530771	9.638850561	9.815922644	9.365500956	9.474705955	9.302145147	9.40171216	8.544265899	9.501896284	9.46624984	9.081134806
ILMN_1725071	NM_144716.2	151903	CCDC12	9.192974789	9.241270323	9.063365418	9.076287314	9.190920739	9.26836889	9.282395322	9.157461386	9.362460245	9.111923589	9.093486759	9.349908822
ILMN_1714710	NM_033626.2	90060	CCDC120	7.635985053	7.484023704	7.597160173	7.573897082	7.709043134	7.569604254	7.781396436	7.799732333	7.861232099	7.84278403	7.773887565	7.840718138
ILMN_2183772	NM_024584.2	79635	CCDC121	6.933303524	6.970753592	7.124029266	6.98115168	6.975640503	7.075985007	7.078089949	7.14439313	6.909359098	6.926568791	7.333936207	6.994988083
ILMN_1739054	NM_024584.2	79635	CCDC121	7.147430853	7.227790163	7.319181657	7.389616713	7.336138754	7.403953623	7.400680518	7.497802349	7.252549066	7.521298129	7.281878112	7.494036325
ILMN_1679971	NM_032816.3	84902	CCDC123	7.131018359	7.179187562	7.174238616	7.190454859	7.113464017	7.127835474	7.127835474	7.197597102	7.105969252	7.035434764	7.040400419	7.187412452
ILMN_1811775	NM_138442.2	115098	CCDC124	7.99192087	7.939707905	8.016318022	7.98242779	7.96485258	8.092206909	7.952694661	7.916494559	8.020783308	7.872215607	7.844890267	7.783846873
ILMN_1751264	NM_138771.3	90693	CCDC126	7.772323812	7.713262089	7.650223878	7.659485777	8.036642344	7.63814626	8.110740636	8.153302737	8.382732954	8.716786544	8.751115873	8.601572474
ILMN_2214955	NM_145265.2	133957	CCDC127	7.916701152	8.073376284	7.963917962	7.882908945	8.086627746	7.924497807	7.988436454	8.026696611	8.236473963	7.983269542	8.018745434	7.893363424
ILMN_1758633	NM_030818.2	81576	CCDC130	10.27246416	10.29245853	10.13155347	10.00664025	10.41674898	10.25021787	10.55802554	10.49516748	10.4666628	10.4415395	10.13278888	10.51898945
ILMN_1716342	NM_017667.2	55610	CCDC132	7.916105772	7.948801727	7.848029467	8.055696202	8.353406664	8.255909502	8.076799567	8.106692221	7.91687548	7.976557823	7.95645399	7.844708902
ILMN_2360362	NM_024553.2	55610	CCDC132	7.046838072	7.044936121	7.08645154	6.966504298	7.188590824	7.013214345	7.259582275	6.917092763	6.979702989	7.182486723	7.166322787	7.11521848
ILMN_1809883	NM_024821.2	79879	CCDC134	7.148033155	7.266324617	7.17751422	7.072940769	6.938315201	6.909561916	6.959447924	6.948677932	7.14636298	7.148151145	7.00960247	7.088942966
ILMN_1712067	NM_032269.4	84229	CCDC135	6.976208955	6.959122141	7.07618281	7.089294749	7.048002897	7.241396899	7.238698981	7.186987765	7.042212033	6.959328517	7.058530806	6.963372392
ILMN_1706935	NM_022742.3	64753	CCDC136	7.939513395	7.895064455	7.903777631	7.882628378	7.904302244	7.899759311	7.911360826	7.787275079	7.010374807	7.012109378	6.965006174	7.100729611
ILMN_1767260	NM_144978.1	165055	CCDC138	7.660758946	7.621926585	7.514526284	7.552687539	7.422987291	7.207740611	7.112278938	7.318661203	7.01680606	7.363885938	7.194650495	7.193967834
ILMN_1677239	NM_022757.3	64770	CCDC14	10.47419874	10.08342481	10.3826867	10.44386665	9.745625757	9.370057888	10.05206669	10.00300764	9.391628114	10.07129475	10.11480557	10.25506517
ILMN_3246065	NM_145045.4	115948	CCDC151	7.863961364	7.768633608	7.674361073	7.662284555	8.017686449	7.983269542	7.868896616	7.959021261	7.61984948	7.618149072	7.599169737	7.641626225
ILMN_2154603	NM_052857.2	91603	CCDC16	9.848022266	9.795857029	9.86864294	9.770762161	10.12967326	10.1780112	10.24866291	10.37916173	9.334770041	9.614272737	9.519854017	9.568832831
ILMN_1795922	NM_052857.2	91603	CCDC16	9.773028733	10.11547938	10.0628651	9.830487478	10.16231957	10.2997392	10.15199323	10.30161622	9.749290893	9.549962323	9.760351202	9.723962079
ILMN_1804953	NM_206886.2	343099	CCDC18	7.719601017	7.932939904	7.903186534	7.747523015	7.188486976	7.055765061	7.096045694	7.143917843	7.631524862	7.446972436	7.332656024	7.385255004
ILMN_3245143	NM_012337.2	25790	CCDC19	7.106076071	7.130720873	7.096683533	7.042584151	7.033195016	6.965645779	7.067732281	7.031631185	7.110465561	7.09965394	7.094751226	7.103733663
ILMN_1812489	NM_022778.2	64793	CCDC21	8.811643458	8.773116783	8.688552457	8.687175845	8.190614366	8.273322392	8.247307591	8.075901066	8.449805655	8.332630964	8.450492471	8.62092835
ILMN_1781234	NM_014008.2	28952	CCDC22	7.536222345	7.492494953	7.417817924	7.374044846	7.535980608	7.587292224	7.624863432	7.373839584	7.723616579	7.449402901	7.310127409	7.4671686
ILMN_2050023	NM_199342.1	374969	CCDC23	8.62613684	8.855244121	8.778140554	8.722179438	8.717290853	8.836398833	8.935656573	8.847128774	8.798665875	8.610986792	8.692985412	8.603451653
ILMN_1718771	NM_152499.1	149473	CCDC24	8.733235354	8.744886634	8.504052656	8.536117416	8.782051713	8.91912433	9.075423259	8.895220207	8.695739844	8.479210348	8.495204668	8.71954934
ILMN_1793146	NM_018246.2	55246	CCDC25	7.593734714	7.970510882	7.832343838	7.903186534	8.06262418	7.887786614	7.853675096	7.778794027	8.056589489	7.96169104	8.057932173	7.814828528
ILMN_1789266	NM_018246.2	55246	CCDC25	8.923823354	8.997552106	8.881657584	8.900261534	9.398219738	9.506300043	9.09469898	9.378152205	9.142121357	9.008029375	8.723734997	9.050815103
ILMN_1798659	NM_015439.2	25901	CCDC28A	8.151995767	8.202974004	8.22318987	8.001367095	8.157713247	8.541091193	8.338608484	8.213080397	8.737190547	8.529914625	8.535274988	8.615583293
ILMN_1778478	NM_024296.2	79140	CCDC28B	7.876493618	7.690531635	7.757653354	7.753016129	7.700481334	7.734917543	7.543498203	7.616978097	7.359040555	7.344850684	7.203655354	7.191220136
ILMN_2099586	NM_024296.3	79140	CCDC28B	7.663812821	7.53266294	7.747790181	7.469123249	7.457767461	7.639099727	7.401906884	7.286945816	7.24898447	7.104101783	7.345341372	7.20639903
ILMN_2288784	NM_030771.1	91057	CCDC34	9.471233601	9.251773524	9.541086739	9.664129377	8.799884481	8.503818584	8.744547288	8.883712753	8.477767574	8.877681683	8.8720826	8.833966255
ILMN_1657547	NM_030771.1	91057	CCDC34	11.00052542	11.14749115	11.05356279	10.91520567	9.977789357	10.13019086	10.06100794	10.10203999	10.43361674	10.21753003	10.26299801	10.22669035
ILMN_1799113	NM_016122.2	51134	CCDC41	8.750230642	8.630389089	8.670508255	8.52146853	8.516556529	8.176968968	8.683073561	8.483384516	8.224884391	8.870934287	8.732513088	8.75263989
ILMN_1686135	NM_138363.1	90799	CCDC45	9.359617582	9.388723172	9.295214705	9.019783353	9.053441826	9.166217324	9.15235482	9.238924637	8.79102936	8.941389234	9.024428285	9.266079541
ILMN_1804522	NM_020198.1	57003	CCDC47	8.997182022	8.906398793	8.811982151	8.971988652	8.871281218	8.983763472	8.829125558	8.781546924	8.622078183	8.934365525	8.907762862	8.896370855
ILMN_1720233	NM_017748.3	54883	CCDC49	8.523356514	8.47391595	8.469842845	8.324491559	8.291348463	8.291348463	8.175531088	8.198356144	8.171882832	8.069408413	8.058813257	8.032261219
ILMN_1745946	NM_138443.2	115106	CCDC5	9.230341853	9.335604286	9.168982935	9.318837871	8.610986792	8.596382848	8.595999994	8.443692425	8.963362565	8.779863453	8.726909193	8.745614834
ILMN_2302118	NM_174908.2	152137	CCDC50	7.987997255	8.089541052	8.1187096	8.119528929	7.858068673	7.843216329	8.056377058	7.989137304	9.087516676	9.058380088	8.947806983	8.940207869
ILMN_1799579	NM_024661.3	79714	CCDC51	8.265486593	8.030522032	8.363481244	8.007893465	7.772620073	8.010468802	8.051568414	7.998254749	8.268938205	8.04540256	7.885974515	8.138590259
ILMN_1715569	NM_016053.2	51019	CCDC53	10.40601044	10.40147475	10.30118522	10.32270559	10.68039381	10.70152307	10.66085252	10.70827864	10.80796102	10.87122299	10.91138	10.67250136
ILMN_2064898	NM_001040431.1	28958	CCDC56	12.11967197	12.37092003	12.12811937	12.05335405	12.32089727	12.28774845	12.36059747	12.3480996	12.18606254	11.85219825	12.00426788	11.98325871
ILMN_1686920	NM_001017928.2	131076	CCDC58	10.12671092	9.926352189	9.970325946	10.07129475	9.723962079	9.579516958	9.548034279	9.650038758	9.050351772	9.57069782	9.489168189	9.422862234
ILMN_1662318	NM_014167.2	29080	CCDC59	11.15788942	10.92631675	11.10700975	11.19637959	10.97641161	10.67522139	11.09975873	10.94141374	10.69944839	11.09901439	10.99363898	11.21133714
ILMN_1745904	NM_005436.2	8030	CCDC6	11.08966035	11.11360414	11.10311467	11.08606986	11.28945007	11.50395987	11.41816043	11.43621547	11.58108475	11.59002371	11.70793239	11.76948002
ILMN_3235171	NM_001103175.1	146439	CCDC64B	7.232375835	7.384464315	7.041101676	7.036835177	7.308763129	7.431415699	7.286060529	7.219576097	7.317416232	7.297299651	7.303518665	7.363110613
ILMN_1683533	NM_001012506.1	285331	CCDC66	7.352100823	7.427567624	7.226347643	7.354631993	7.255910446	7.226963154	7.296138915	7.243968913	7.42192091	7.369776173	7.22131644	7.404600032
ILMN_1768433	NM_022903.3	64925	CCDC71	7.503826533	7.45496794	7.393219684	7.438914913	7.431415699	7.440314402	7.584944467	7.370240146	7.452933897	7.532411255	7.388180925	7.224582495
ILMN_1707783	NM_015933.3	51372	CCDC72	11.89776001	11.98819826	11.96704645	12.0024441	11.97660816	12.16066561	11.90258276	11.77704732	11.97480282	11.70793239	11.82181344	11.87053734
ILMN_1678086	NM_138770.1	90557	CCDC74A	7.381976343	7.529099419	7.4601364	7.623018175	6.99579315	7.130263716	7.212383543	7.032200047	6.6137793	6.703572788	6.720543884	6.772918911
ILMN_3251383	NM_207310.1	91409	CCDC74B	7.924907493	7.768220723	7.757247983	7.90044903	7.09718728	7.166758621	7.290465875	7.103005537	6.876173114	6.691112573	6.72032909	6.739640214
ILMN_2101375	NM_032358.2	84318	CCDC77	8.622831543	8.759273701	8.646085594	8.502758226	7.857237069	8.03188698	7.979504081	7.989622134	8.627492664	8.490553284	8.418041487	8.68458839
ILMN_1709227	NM_198489.1	338657	CCDC84	7.984501629	8.064945347	8.001618179	7.88706095	8.127560545	7.912364842	7.959540659	8.126855703	8.142420586	8.110259874	7.904302244	8.084200362
ILMN_1669982	NM_001080433.1	114800	CCDC85A	6.915336847	6.83176326	6.884870171	6.829092251	6.748069376	6.696479361	6.860199298	6.858720808	7.071601798	7.154241928	7.041262698	7.122639591
ILMN_1792681	NM_024098.1	79080	CCDC86	8.782051713	8.486676568	8.778735887	8.870934287	7.893688018	8.0341161	7.962320547	8.006833773	8.397862417	8.06262418	8.264515789	8.222084367
ILMN_3248352	NM_001080414.2	440193	CCDC88C	7.226963154	7.077262229	7.201144712	7.279644008	7.177292954	7.321488908	7.080026559	7.253084463	7.110773516	7.460355959	7.440184815	7.40265738
ILMN_1761961	NM_001031713.2	63933	CCDC90A	10.48524265	10.42102759	10.64566834	10.46774309	10.27002662	10.27606972	10.2982333	10.20710708	10.81172629	10.55864361	10.62502203	10.51007084
ILMN_1692948	NM_021825.3	60492	CCDC90B	7.311533995	7.154031246	7.120220249	7.565236914	7.403607731	7.5830459	7.312302131	7.45759183	7.24740729	7.436344264	7.520134624	7.44891664
ILMN_2232166	NM_021825.3	60492	CCDC90B	10.00180787	10.02992077	10.32094944	10.10015639	10.30627135	10.13563875	10.22722483	10.35650809	9.964078588	10.12003176	10.35928945	10.3374134
ILMN_1676523	NM_018318.3	55297	CCDC91	8.869927221	9.042426286	9.026231831	9.224028694	9.470693848	9.472973665	9.363879588	9.545272638	9.204441296	9.487664207	9.713050678	9.368093674
ILMN_2190051	NM_018318.3	55297	CCDC91	7.199936324	7.105038964	7.164715895	7.497802349	7.47328201	7.463114802	7.157943092	7.519356335	7.150362674	7.300226247	7.570937983	7.17972501
ILMN_1731107	NM_025140.1	80212	CCDC92	9.231986254	9.21736984	9.089612022	8.866172971	9.597696157	9.770762161	9.759821455	9.718077478	9.432271709	9.276896738	9.264491393	9.489168189
ILMN_3248263	NM_019044.3	54520	CCDC93	8.78402427	8.856547849	8.795662089	8.737190547	8.7912557	8.776320837	8.90301175	8.742881011	8.90301175	8.793481386	8.733235354	9.031556754
ILMN_1801600	NM_052848.1	90324	CCDC97	9.069202696	9.108649903	9.028179033	9.137102833	9.423835292	9.564164736	9.359264408	9.286740715	8.835727686	8.823664666	8.599007155	8.654556911
ILMN_1695357	NM_017785.3	54908	CCDC99	9.786040706	9.910943379	9.708640939	9.565525588	8.662810057	8.477094838	8.622447957	8.679804493	9.028923539	8.948981268	8.826737233	9.026713484
ILMN_1674051	NM_019052.2	54535	CCHCR1	7.399674411	7.283856042	7.37867201	7.545569967	7.257642413	7.295843305	7.377175819	7.246770996	7.246432791	7.204125062	7.081398219	7.275903796
ILMN_2098126	NM_002985.2	6352	CCL5	7.377062999	7.388037957	7.492243373	7.44952671	7.612962831	7.721781402	7.632637568	7.864789102	7.492857023	7.273601673	7.418382249	7.560361115
ILMN_1692271	NM_031443.3	83605	CCM2	7.134188076	7.243514857	7.211805574	7.277251129	7.089080722	6.977402433	7.037644686	6.894165372	7.229959892	7.001116529	7.09780987	6.971833213
ILMN_1784352	NM_001029835.1	83605	CCM2	10.94820441	10.69101414	10.80247274	10.76726332	10.47626826	11.00343077	10.64335928	10.547472	10.90364841	10.82577291	10.71798138	10.85295469
ILMN_1786125	NM_001237.2	890	CCNA2	10.17239375	10.29186252	10.08539411	10.19960364	8.592716774	8.552377455	8.582407722	8.384441002	8.64349511	8.957668848	8.875293514	8.583930078
ILMN_1712803	NM_031966.2	891	CCNB1	10.2827757	10.17427657	10.25120189	10.57718332	9.139919142	9.07258953	9.139919142	9.195681508	9.466802471	9.563883796	9.734526393	9.660966754
ILMN_1752394	NM_182849.1	57820	CCNB1IP1	8.570585124	8.677202363	8.660839506	8.439128581	7.977198054	8.129070204	8.114539334	7.998534582	8.405576759	8.167997115	8.121465137	8.154194831
ILMN_1801939	NM_004701.2	9133	CCNB2	11.52723654	11.60922954	11.45990646	11.54162228	10.38213224	10.08467288	10.35868307	10.16144181	10.80597275	10.69414195	10.41396741	10.53892416
ILMN_1798705	NM_005190.3	892	CCNC	8.075901066	8.445915783	8.295650943	8.051853319	8.245253679	7.949411785	8.209306164	8.200036898	7.942180184	7.801698014	7.925181739	7.898958049
ILMN_2409395	NM_001013399.1	892	CCNC	8.616016878	8.810460456	8.783485466	8.830927437	8.731999483	8.84529151	8.689248833	8.682623507	8.303813163	8.453345545	8.314404695	8.340257373
ILMN_1676423	NM_005190.3	892	CCNC	8.624571405	8.43207582	8.521143416	8.575319895	8.597061447	8.288873455	8.623588899	8.908343379	8.048797994	8.355823254	8.35650215	8.33198954
ILMN_1688480	NM_053056.2	595	CCND1	13.13903247	13.15317136	13.14899224	12.94305303	12.65348419	12.67575419	12.71695854	12.70419243	11.98325871	12.15195139	11.9586466	12.24653991
ILMN_1668721	NM_001760.2	896	CCND3	12.0024441	11.88598725	11.92119679	11.71836163	11.69510734	11.63073217	11.56127744	11.62141821	11.98125295	11.86354786	12.15513477	12.1247769
ILMN_1658743	NM_012142.2	23582	CCNDBP1	6.991230443	7.068481649	7.02597005	7.105636177	7.338992146	7.342550301	7.46504637	7.038223256	7.342279165	7.214154926	7.322700632	7.302748578
ILMN_1702247	NM_037370.1	23582	CCNDBP1	11.13604908	10.77324143	11.00343077	10.96715852	11.62141821	11.48929104	11.53029172	11.53874378	11.51062721	11.75826819	11.48479068	11.60176986
ILMN_2384785	NM_057182.1	898	CCNE1	7.542038223	7.752416107	7.563626442	7.38573128	7.273496308	7.360176377	7.328180332	7.25356199	7.506127444	7.345909049	7.330141557	7.288614186
ILMN_1795852	NM_057182.1	898	CCNE1	7.573897082	7.694788977	7.66412013	7.555175019	7.411380483	7.434483117	7.350765076	7.418766776	7.341589983	7.509863661	7.517297743	7.428985694
ILMN_2374425	NM_001238.1	898	CCNE1	8.289907299	8.268938205	8.252713679	8.091142322	7.829938965	7.725047177	7.886650128	7.981349791	8.206044386	8.001807871	7.959293157	8.07404992
ILMN_2412384	NM_057735.1	9134	CCNE2	9.839970607	9.540691829	9.549695158	10.01055608	8.205540114	7.945203855	8.449463981	8.568127136	8.680481545	9.412311133	9.491221378	9.071814948
ILMN_1694491	NM_199246.1	900	CCNG1	10.7263442	10.4415395	10.70304358	10.87447808	10.66842055	10.50971464	10.43672716	10.25021787	10.10408107	10.50629766	10.56825257	10.3720608
ILMN_1747244	NM_004354.1	901	CCNG2	7.179484179	7.159627168	7.246057442	7.181793312	7.55718873	7.447225422	7.853971951	7.594550789	7.260354103	7.639718383	7.58512179	7.372690969
ILMN_2228732	NM_004354.1	901	CCNG2	8.301538721	8.087862179	8.143664837	8.558737918	9.257256768	8.9869018	9.483718856	9.680645045	8.779863453	8.871281218	9.19842294	9.009979456
ILMN_2187830	NM_001239.2	902	CCNH	8.552665255	8.560289648	8.716568447	8.804640877	8.772067422	8.928749602	8.62092835	8.672170726	8.876926061	8.928320278	9.135890605	8.726360208
ILMN_1742250	NM_001239.2	902	CCNH	8.02479837	8.038192522	8.012503867	7.907775778	8.256767256	8.067370897	8.016967588	7.962842807	8.141492568	8.307547379	8.058390101	8.190089852
ILMN_1691942	NM_006835.2	10983	CCNI	12.62969312	12.76840435	12.54996247	12.72033597	12.79032589	13.00883966	13.07216996	12.87616352	12.74025173	12.69091967	12.72610531	12.86150182
ILMN_1689123	NM_003858.3	8812	CCNK	9.239205165	9.149289601	9.108189096	9.229253838	9.241270323	9.249238157	9.362721041	9.208254114	9.308166989	9.176068154	9.382469699	9.384166831
ILMN_2094776	NM_020307.2	57018	CCNL1	8.734589052	8.690392301	8.747166829	8.588074087	8.521143416	8.484763293	8.454420216	8.680144642	8.499810417	8.306722033	8.56105763	8.451574213
ILMN_1683129	NM_020307.2	57018	CCNL1	7.079464517	7.048624189	7.107562339	7.197678675	7.348817545	7.27086902	6.962603389	7.127835474	7.161990441	7.056869611	7.090662921	6.887571573
ILMN_2379226	NM_030937.3	81669	CCNL2	7.043112612	7.149583537	7.157563197	7.15207286	7.101861196	6.927428355	7.214340494	7.170168436	7.23081304	7.043725078	7.184903106	6.953175592
ILMN_1676631	NM_021147.3	10309	CCNO	7.363334055	7.278917735	7.181605498	7.202264902	7.133052796	7.330896268	7.165145178	7.202368743	8.529334501	8.48309304	8.45533092	8.581117709
ILMN_1722522	NM_058241.1	905	CCNT2	7.56253475	7.428836665	7.588951443	7.778615986	7.499140308	7.248874446	7.589556025	7.724531588	7.223906135	7.669080639	7.836415244	7.584749086
ILMN_1708991	NM_145012.3	219771	CCNY	7.490058229	7.257987427	7.335499334	7.575257866	7.350538795	7.348660886	7.294604208	7.12593724	7.643687385	7.569867757	7.497313769	7.651734836
ILMN_2261784	NM_145012.3	219771	CCNY	9.411585769	9.423239474	9.348176417	9.308166989	9.148587926	9.384562743	9.368942914	9.065268559	9.575419175	9.115830218	9.348176417	9.759412698
ILMN_2166524	NM_152523.1	151195	CCNYL1	7.169712589	7.186201418	7.269859765	7.184329891	7.097508616	6.848938359	7.120936631	7.078796606	7.152913507	7.14167495	7.189821594	7.311382317
ILMN_2409290	NM_020739.2	9236	CCPG1	7.089684577	6.908995394	6.894233293	7.236919241	7.247761404	7.001866406	7.200581839	7.313453569	7.008187686	7.336361948	7.629319459	7.360176377
ILMN_1794190	NM_020739.2	9236	CCPG1	8.967902625	8.581117709	8.964026589	8.997552106	9.26836889	8.928320278	9.323969641	9.601459378	9.089263495	9.857623853	9.797190385	9.63915871
ILMN_2357730	NM_012119.3	23552	CCRK	8.399006132	8.262571279	8.326470835	8.232271733	8.308354959	8.248891519	8.475809616	8.330587978	8.612652169	8.634716682	8.435151839	8.430611448
ILMN_1686804	NM_178432.1	23552	CCRK	7.355734296	7.299898515	7.443843656	7.235301999	7.319357809	7.193576612	7.33604143	7.39128398	7.479123021	7.537601256	7.362580349	7.45787004
ILMN_1689378	NM_012118.2	25819	CCRN4L	8.154868223	8.233847806	8.122884408	8.151170317	7.763801942	7.605864679	7.781663303	7.661747462	7.900252173	7.837911084	7.787835319	7.870926891
ILMN_2290998	NM_005125.1	9973	CCS	8.03745251	8.385681244	8.043499808	8.174339	8.389946622	8.39913306	8.568607137	8.258266393	8.595624497	8.478134168	8.314717368	8.578902494
ILMN_1766797	NM_005125.1	9973	CCS	8.708925918	8.86233546	8.730372652	8.478881229	8.784442146	9.215630066	9.113154812	9.263372263	9.126712732	9.149041347	9.127633796	9.267503963
ILMN_1748407	XM_001129630.1	9973	CCS	7.305279277	7.202264902	7.395611249	7.262605103	7.440840936	7.386229821	7.391441235	7.535474463	7.641135589	7.455911578	7.524674911	7.501495673
ILMN_1679382	NM_006431.2	10576	CCT2	11.95709696	12.02599081	12.06019874	11.95060401	11.62596129	11.62374892	11.63464681	11.36723782	11.82861849	11.66217567	11.49781642	11.61243083
ILMN_1651828	NM_001008800.1	7203	CCT3	11.27456277	11.15219927	11.19776774	11.49689271	11.26610016	11.2257756	11.14637456	11.08161525	11.15544947	10.95755916	11.27263853	11.11281414
ILMN_2334989	NM_005998.3	7203	CCT3	11.21520657	11.51583927	11.22900743	11.30812056	11.07516424	11.26289997	11.14550424	11.11626273	11.26172238	11.39107492	11.21520657	11.07682294
ILMN_1706246	NM_012073.3	22948	CCT5	9.020082106	8.851522314	8.943415322	8.728895305	8.704248464	8.56105763	8.739540309	8.804640877	9.306031832	9.094383615	9.031845637	9.247152094
ILMN_1719611	NM_001762.3	908	CCT6A	9.917250035	10.26233567	10.08970867	10.17586637	9.57343001	9.505438826	9.558255004	9.538623131	9.631887313	9.786040706	9.640077697	9.453299858
ILMN_1722502	NM_001009186.1	908	CCT6A	10.71686489	10.75513377	10.75422194	10.81885455	10.2997392	10.44661086	10.28355027	10.59762708	10.40336573	10.70304358	10.55353618	10.483189
ILMN_1699610	NM_006584.2	10693	CCT6B	7.70093972	7.612962831	7.85602021	7.721454007	8.769960459	8.846845234	8.641861729	8.65033914	8.384133582	8.425195758	8.597061447	8.474897155
ILMN_2050617	NR_003110.2	643253	CCT6P1	10.42029185	10.62107382	10.55993819	10.60888407	10.42670819	10.14768829	10.19774992	10.11826498	10.27214336	10.38096532	10.2570283	10.282295
ILMN_2341793	NM_001009570.1	10574	CCT7	12.30082356	12.11447147	12.10947712	12.25976974	11.9586466	12.08212708	12.0024441	12.01825826	11.92051364	11.86734516	11.8342747	11.75192435
ILMN_1703718	NM_006429.2	10574	CCT7	10.29186252	10.09787938	10.13981736	10.30515203	10.15306683	10.35487195	9.994902122	9.941623395	9.817293561	9.599662208	9.954210563	9.461142779
ILMN_1662954	NM_006429.2	10574	CCT7	9.731977259	10.22669035	9.977238417	10.1888336	9.684872725	9.872359684	9.735059076	9.518406096	9.614737814	9.531736437	9.429347317	9.460616847
ILMN_1717868	NM_006585.2	10694	CCT8	12.10419576	12.16066561	12.15362834	12.11108284	11.79369921	11.78022273	11.86200885	11.82998073	12.00051873	11.89299316	11.72615514	11.92517573
ILMN_2396444	NM_001040021.1	929	CD14	7.639276306	7.634686193	7.441728301	7.390111333	7.646161217	7.745234643	7.735800373	7.805211186	9.124207923	9.125992499	9.095735898	9.21429459
ILMN_1740015	NM_000591.2	929	CD14	6.619525845	6.664280872	6.731886493	6.534342573	6.663888232	6.74032991	6.718739719	6.722554824	7.054961319	7.105273688	7.024167839	6.958690744
ILMN_1661589	NM_139029.1	977	CD151	8.605873937	8.984620678	8.774134735	8.843370242	8.83060457	8.897006211	8.862724444	8.569071784	8.684024813	8.651430977	8.52487429	8.362623303
ILMN_1794740	NM_001039490.1	977	CD151	7.928448496	7.955954977	7.890109814	7.801057747	7.711825257	7.886405041	7.902065739	7.770898405	7.810248358	7.758047948	7.833293659	7.875044032
ILMN_3242540	NM_174941.4	283316	CD163L1	7.454769764	7.659862495	7.507908783	7.506288537	7.669537771	7.692496943	7.609257798	7.422246459	8.503499406	8.450941921	8.424916211	8.218338974
ILMN_1783852	NM_006016.3	8763	CD164	7.105482183	7.158495581	7.26965409	7.83904502	8.039137845	7.687752187	7.412981321	7.777284251	7.297299651	7.449231201	7.873207848	7.188384109
ILMN_2060413	NM_013230.2	100133941	CD24	12.7637512	12.76642952	12.74797978	12.87887455	13.20500587	13.03885625	13.4104116	13.5549689	13.54076132	13.74341756	13.66620958	13.74006427
ILMN_1805519	NM_013230.2	100133941	CD24	9.424931323	9.536561368	9.569678108	9.472641293	9.995320567	10.06019874	10.13638239	9.900210353	10.60198151	10.49019505	10.36239098	10.62608316
ILMN_2365307	NM_001024736.1	80381	CD276	8.236925936	8.129724002	8.111523815	8.165603475	7.867427018	8.057665252	7.902241844	7.909357898	7.483902014	7.467585173	7.401906884	7.374223122
ILMN_1730433	NM_012120.2	23607	CD2AP	8.98436263	8.085284425	8.676343934	9.358742177	8.743035233	8.229993528	9.362460245	9.565939075	8.264774265	9.536189312	9.55735954	9.319778457
ILMN_1796244	NM_006110.1	10421	CD2BP2	11.25965206	11.12898672	11.27798765	11.10700975	11.37130238	11.2672496	11.42416944	11.33483584	11.56127744	11.55219885	11.63152404	11.56181967
ILMN_2115633	NM_016579.2	51293	CD320	9.624696958	9.649551873	9.641673003	9.57664174	8.855244121	8.930561129	8.726909193	8.926139114	9.363879588	8.881657584	8.934052611	8.997182022
ILMN_2307744	NM_172358.1	4179	CD46	7.186987765	7.241543722	7.334857844	7.474032805	7.556404124	7.569867757	7.142127485	7.369028444	7.320119084	7.384464315	7.494036325	7.337868945
ILMN_2307740	NM_172358.1	4179	CD46	9.766129669	10.18962939	9.942613174	10.01794278	10.47095267	10.31609934	10.38729253	10.20176739	10.38339218	10.43074106	10.07485728	10.28003648
ILMN_1771333	NM_198793.2	961	CD47	9.859078456	9.490274486	9.982816791	9.845441124	10.11375519	9.784895227	10.16679828	10.3032796	9.515601881	10.37042805	10.0591538	10.23563732
ILMN_2356991	NM_001777.3	961	CD47	7.518052744	7.191089821	7.37551996	7.870002767	7.821624125	7.678592393	7.736880157	7.707918844	7.082340678	7.725706397	7.806805434	7.692051215
ILMN_1800540	NM_000574.2	1604	CD55	7.564787413	7.534484205	7.485932326	7.498902646	7.651381822	7.581438626	7.539993161	7.73189803	7.550325842	8.024611123	8.351767886	7.62253215
ILMN_1785268	NM_001779.1	965	CD58	8.856095243	8.798665875	9.129519754	8.947434143	9.026713484	9.01535344	9.29071122	8.961551852	9.192618309	9.244505838	9.107436798	8.892841494
ILMN_2147517	NM_001779.1	965	CD58	9.153591803	9.235195475	9.27640896	9.23157065	9.200753961	9.095240876	9.278361175	9.285134001	9.287110708	9.609098935	9.443165272	9.211363185
ILMN_1724789	NM_000611.4	966	CD59	7.715119114	7.823879895	7.786133684	7.683364512	7.638847123	7.548025799	7.825604389	7.65692248	8.08870504	8.122362117	8.147639958	8.054865838
ILMN_1753468	NM_001040034.1	967	CD63	11.62484479	11.63554673	11.61810786	11.46205334	11.8342747	11.76589645	11.72106329	11.42692304	11.36723782	11.20382209	11.15675369	11.30939506
ILMN_1714861	NM_001251.1	968	CD68	6.981649475	7.053424176	6.941281237	6.957973781	6.996056509	7.133556334	6.94954894	7.074199276	7.130363603	7.216263748	7.189186074	7.231308556
ILMN_1689953	NM_004356.3	975	CD81	13.23648395	12.99185042	13.05997255	12.99615621	13.15577216	13.24906648	13.39420811	12.85628857	13.48140718	13.42721855	13.38141587	13.49621715
ILMN_2392274	NM_001024844.1	3732	CD82	7.902947858	7.905405057	7.81383441	8.040694112	8.044080408	7.934998813	7.925420326	7.903551705	8.054429583	8.099982614	7.977198054	7.988436454
ILMN_1662973	NM_002231.3	3732	CD82	7.127988132	7.060806156	7.135429184	7.074398395	7.158811626	7.279204759	7.178758455	7.045841553	7.049914966	7.082091545	7.241281527	7.206517225
ILMN_1780582	NM_001040280.1	9308	CD83	7.267140613	7.395896531	7.271751538	7.323361962	6.984167781	7.038985911	7.097881487	7.065399977	7.042825976	6.955003528	7.067579564	7.0876018
ILMN_1695423	NM_001769.2	928	CD9	10.32027368	10.68217911	10.40601044	10.53706305	11.00612968	10.98578076	11.11360414	10.9773658	10.97886773	10.90900875	10.62218546	10.72885841
ILMN_1673363	NM_078481.2	976	CD97	9.308635731	9.061636619	9.021986836	9.049827862	9.463095179	9.747412577	9.577733575	9.48442839	9.798022479	9.518406096	9.546875558	9.697256732
ILMN_2056032	NM_002414.3	4267	CD99	8.681136137	8.534337125	8.751515272	8.543289394	8.655787935	8.637365352	8.720280176	8.858842002	8.772632278	8.544022414	8.740095775	8.480933959
ILMN_1700681	NM_134445.2	83692	CD99L2	7.514526284	7.501102318	7.424849045	7.546529497	7.51673143	7.595834071	7.625336982	7.385917606	7.977900378	7.996545798	8.02479837	7.95383501
ILMN_2388142	NM_134445.2	83692	CD99L2	9.331536611	9.282787973	9.294396287	9.391903877	9.513926915	9.582115443	9.487664207	9.379204193	10.22669035	9.946657472	10.38451504	10.10088438
ILMN_1659727	XM_001129302.1	146059	CDAN1	9.071577666	9.063083048	9.097377193	9.065268559	8.776942245	8.694500321	8.747166829	8.851897363	8.978444201	9.047440234	8.995223883	9.071577666
ILMN_1678605	NM_006023.1	8872	CDC123	9.468736033	9.605886897	9.450594949	9.471233601	9.270100462	9.391054512	9.325998412	9.325585196	9.511248018	9.547223658	9.324232087	9.383845747
ILMN_2379560	NM_033331.2	8555	CDC14B	7.362093736	7.437126179	7.527977366	7.392834296	7.283730129	7.296442723	7.424995128	7.428623142	7.05987547	6.98279626	7.109457725	6.938933824
ILMN_2339796	NM_001078645.1	8881	CDC16	11.56919675	11.5945089	11.49781642	11.60749584	11.56618964	11.60993868	11.59771831	11.62374892	11.33650154	11.38434613	11.2562889	11.40967255
ILMN_1727389	NM_003903.3	8881	CDC16	10.66624265	10.683185	10.76004459	10.94589589	10.76090204	10.90209846	10.70440341	10.28795242	10.51511634	10.42899344	10.41347561	10.41536256
ILMN_2256765	NM_001078645.1	8881	CDC16	11.35942563	11.44908931	11.27623551	11.29600994	11.43621547	11.40328956	11.40608965	11.31918606	10.8910014	10.88918679	11.00125829	11.17057106
ILMN_1747911	NM_001786.2	983	CDC2	10.49146632	10.42944963	10.60544896	10.65808292	9.10583886	9.011245988	8.80833324	9.028516663	9.545816858	9.847571988	9.958622746	9.889130959
ILMN_1710428	NM_001786.2	983	CDC2	8.521702897	8.414542756	8.53242762	8.670508255	7.673486464	7.391678373	7.341098018	7.376240019	7.811835768	7.978422749	8.095112148	7.7740741
ILMN_1663390	NM_001255.2	991	CDC20	11.8170516	11.68720288	11.74510495	11.7487958	10.05549259	10.2042679	10.35750472	10.21753003	11.05025408	10.72536455	10.75513377	11.0202473
ILMN_1799688	NM_004661.3	8697	CDC23	11.11360414	10.88318472	11.00694244	10.75585148	10.88542947	10.89997994	11.04947149	10.9098226	10.74087192	11.07370912	10.90364841	10.98820963
ILMN_2338323	NM_004358.3	994	CDC25B	10.15827769	10.07324184	9.972508859	10.0628651	9.459290826	9.725727526	9.617841911	9.224541016	10.03359232	9.900877975	9.810284031	9.461648673
ILMN_1725260	NM_022809.2	995	CDC25C	8.441411685	8.428464864	8.409054409	8.294270141	7.450797205	7.337004555	7.388663124	7.409203374	8.019988735	7.843216329	7.9695569	7.99892716
ILMN_2407619	NM_001790.3	995	CDC25C	7.847591718	8.090082771	7.766710435	8.002236134	7.293018192	7.233993483	7.182846211	6.929171992	7.590640191	7.442561214	7.495407362	7.37155712
ILMN_2294431	NM_001790.3	995	CDC25C	8.201878373	8.626410297	8.289907299	8.277853207	7.5158307	7.583779306	7.676966214	7.543402309	8.029147507	7.955954977	7.927868017	8.068325249
ILMN_2210837	NM_139286.3	246184	CDC26	10.61916996	10.5885104	10.64824342	10.62961708	10.69944839	10.83562017	10.88728765	10.79283746	10.38213224	10.52047038	10.6292537	10.48151995
ILMN_1765704	NM_033492.1	984	CDC2L1	7.336361948	7.233421233	7.523902204	7.146477033	7.525582666	7.433025362	7.420360286	7.292054698	7.30956912	7.470707675	7.301644344	7.407142824
ILMN_1711078	NM_024011.2	728642	CDC2L2	7.781396436	8.131377011	7.77159643	7.531864877	7.851459224	7.756793806	8.142072841	7.913846226	7.906412022	7.552483898	7.796486791	7.936888181
ILMN_2330552	NM_033531.1	985	CDC2L2	7.659719097	7.636565897	7.613581746	7.53266294	7.62557589	7.607510085	7.573330593	7.709043134	7.611610612	7.501774302	7.447790759	7.660172786
ILMN_2356068	NM_031267.1	8621	CDC2L5	8.099252592	8.099525079	8.072556036	8.086101717	8.169810283	8.05277072	8.409456705	8.097493341	8.331558332	8.270442509	8.413136652	8.433698933
ILMN_1778557	NM_003718.3	8621	CDC2L5	8.103187603	7.917385208	8.027907655	8.124745827	7.931663558	8.147639958	8.208789378	7.960138084	8.392524795	8.284298968	8.168665099	8.414542756
ILMN_1676891	NM_015076.3	23097	CDC2L6	9.105412251	9.028179033	9.056798367	9.045954828	9.718540582	9.733324341	9.757594356	9.745625757	9.567807807	9.29862189	9.342391626	9.603110554
ILMN_1713006	NM_004359.1	997	CDC34	8.083559105	8.048797994	8.131377011	8.315974629	7.969351983	7.953958362	8.092687383	8.125254339	8.095112148	7.892594422	7.827446873	7.990844839
ILMN_1668369	NM_007065.3	11140	CDC37	12.88720919	12.80013225	12.81059312	12.65627849	12.79595867	12.87320742	12.99615621	12.84410373	12.83907877	12.77670526	12.88466526	13.12100455
ILMN_1737651	NM_015891.2	51362	CDC40	8.569071784	8.573179466	8.571915293	8.403678876	8.709632863	8.498710414	8.712380144	8.725576213	8.782051713	8.815272487	8.793481386	9.060416011
ILMN_1675156	NM_001039802.1	998	CDC42	8.62092835	8.969998583	8.815544369	8.616016878	8.865881089	8.724536704	8.778424123	8.468401665	8.586920832	8.789152136	8.60931986	8.442819535
ILMN_1738424	NM_001039802.1	998	CDC42	9.878112697	10.16231957	10.01055608	9.996356261	10.20665543	10.39684557	10.15425611	10.47874131	10.35699659	9.955360468	10.05868448	9.910469147
ILMN_1781472	NM_003607.3	8476	CDC42BPA	7.705217661	7.501973289	7.714248953	7.612962831	7.744497506	7.838076281	7.485421997	7.687068389	7.890953687	7.674120926	7.838076281	7.923616887
ILMN_1689989	NM_006035.3	9578	CDC42BPB	7.536432957	7.49337754	7.38573128	7.44966784	7.55690911	7.4319881	7.546145916	7.587446755	7.560834919	7.545135151	7.333277024	7.549306449
ILMN_1764927	NM_152243.1	11135	CDC42EP1	7.653492875	7.474679392	7.609809618	7.696608024	7.7454545	7.774437213	7.707615895	7.721781402	7.806034639	7.768220723	7.895064455	7.829326336
ILMN_1652777	NM_006779.2	10435	CDC42EP2	7.997407584	7.912364842	7.943599051	7.933428645	7.655080582	7.710386304	7.67560637	7.677067727	8.052298505	7.907484383	7.849543343	7.881170872
ILMN_1745223	NM_012121.4	23580	CDC42EP4	11.68984077	11.66851186	11.73849553	11.75598205	12.01190301	12.14514692	11.83219658	12.01318098	11.8768231	11.8121087	11.80675945	11.89776001
ILMN_1774982	NM_145057.2	148170	CDC42EP5	8.266563093	8.158100679	8.062003491	8.271912574	8.29224616	8.547815716	8.300998597	8.334822545	8.30020611	8.162050883	8.223658089	8.263642914
ILMN_2349138	NM_001038707.1	56882	CDC42SE1	7.963917962	7.909569716	8.001367095	8.065107501	8.244598834	8.222381955	8.441148131	8.270180841	7.868430582	8.108654084	8.025136239	8.012065229
ILMN_1769027	NM_001038707.1	56882	CDC42SE1	7.120114472	7.000921678	7.030017087	7.111645871	7.293511193	7.255910446	7.13899156	7.249558166	7.073207558	7.178758455	7.0562085	7.162683363
ILMN_1735594	NM_020240.2	56990	CDC42SE2	7.538206784	7.696608024	7.608608937	7.623651079	7.483296636	7.45617286	7.512476586	7.503084726	7.465233343	7.64736848	7.396779435	7.512924516
ILMN_2313926	NM_001038702.1	56990	CDC42SE2	10.03142552	9.831591637	10.02330942	10.223116	10.11547938	10.17929581	10.12100763	10.12615594	10.06648211	10.05174458	9.960622766	10.10706011
ILMN_1670238	NM_003504.3	8318	CDC45L	11.37782707	11.31162402	11.34038869	11.10173148	9.517068763	9.291165173	9.62000863	9.30249202	10.52426941	10.38166299	10.43294375	10.50346005
ILMN_1652907	NM_001253.2	988	CDC5L	9.373054143	9.198001974	9.146741509	9.29696529	9.107436798	9.023979956	9.03451177	9.157804937	8.714655597	9.004892912	8.960028584	8.944630957
ILMN_1785914	NM_001254.3	990	CDC6	7.10969382	7.113376498	7.154676364	7.025821704	6.688724484	6.649135439	6.688420974	6.691891445	6.835199009	6.62813783	6.92188853	6.853585279
ILMN_1741801	NM_003503.2	8317	CDC7	8.831260051	8.282076491	8.692985412	8.888067093	7.51207673	7.477768788	7.657140491	7.670856619	7.607169019	8.153070631	8.027469253	8.015021359
ILMN_1802951	NM_145697.1	83540	CDCA1	7.316612804	7.489875249	7.408354369	7.276331022	6.797455319	6.860009291	6.899546651	6.809417017	6.964406719	7.007607032	7.016216606	7.132092504
ILMN_1737728	NM_031299.3	83461	CDCA3	9.013245616	9.057679601	9.020082106	9.0941091	7.754747901	7.70426057	7.628005829	7.819983611	8.230165058	8.13942396	8.256302585	8.00514563
ILMN_1684045	NM_145701.1	55038	CDCA4	8.997938461	8.900261534	8.92794444	8.833966255	7.859447818	8.080535089	7.927024127	7.85602021	8.196904526	8.099252592	8.242382427	8.28110334
ILMN_1753183	NM_017955.2	55038	CDCA4	8.200674032	8.069610878	8.065245398	7.94058493	7.251056285	7.365228849	7.343644995	7.149214646	7.779953056	7.69899283	7.643687385	7.646947456
ILMN_1683450	NM_080668.2	113130	CDCA5	10.78440746	10.54062403	10.51110428	10.55199946	8.303342851	8.587365366	8.580615852	8.674459945	9.47508914	9.37464307	9.228640266	9.321205214
ILMN_1737184	NM_031942.4	83879	CDCA7	11.13549896	10.83012616	10.96715852	10.91245976	8.86233546	8.86745698	9.143627087	9.277499197	9.73290648	9.83513141	9.869224293	10.10554975
ILMN_2230683	NM_018719.2	55536	CDCA7L	8.17990312	8.246541576	8.194731742	8.156737388	8.065107501	8.275638927	8.090541723	8.024611123	8.200674032	8.215846015	7.878096293	8.176968968
ILMN_1709294	NM_018101.2	55143	CDCA8	9.348176417	9.240744354	9.307813967	9.074629327	7.740140985	7.909980663	7.907484383	7.80882778	8.549776583	8.400740709	8.330587978	8.441676436
ILMN_2341611	NM_178181.1	64866	CDCP1	7.188384109	7.266182168	7.051744039	7.033703804	7.02975544	6.976836742	7.134478688	6.996056509	7.182384421	7.08870239	7.078220205	7.133937467
ILMN_1724941	NM_022842.3	64866	CDCP1	7.694307736	7.541054786	7.538324754	7.61780684	7.579015675	7.745832953	7.558973194	7.63026931	7.551801299	7.447362644	7.470707675	7.592520574
ILMN_1770940	NM_004360.2	999	CDH1	9.977238417	10.18485303	10.07674747	10.02992077	10.07259355	10.0200646	10.15938069	10.06412299	10.70440341	10.69101414	10.72423586	10.63276896
ILMN_1791270	NM_006727.2	1008	CDH10	6.629810342	6.613009112	6.578095637	6.651914179	6.553114862	6.590958248	6.730009488	6.662691159	7.581438626	7.689997971	7.723832249	7.652312242
ILMN_1704294	NM_001793.3	1001	CDH3	7.714392528	7.804802186	7.721781402	7.736880157	7.985388854	7.919756001	8.083559105	7.945418084	7.417817924	7.229325468	7.205020999	7.238411427
ILMN_1770425	NM_006319.3	10423	CDIPT	8.547815716	8.39913306	8.531213396	8.392267185	8.742881011	8.708678353	8.66514544	8.631244732	8.948368108	8.685828397	8.723468117	8.564137674
ILMN_1741459	NM_052988.2	8558	CDK10	9.980666565	9.790125762	9.857623853	9.862894571	9.940350453	9.94365106	9.707739601	9.492570458	10.22440331	10.09637124	10.03359232	10.27832516
ILMN_3306950	NM_001098533.1	8558	CDK10	7.300780843	7.32918909	7.247848733	7.466945998	7.406385304	7.397089308	7.372103255	7.384016123	7.528415821	7.582130689	7.34098679	7.463870905
ILMN_1653443	NM_001798.2	1017	CDK2	7.922716402	8.032681089	8.225216597	7.819246655	7.250255776	7.297067579	7.440610912	7.222355387	7.7362903	7.713969318	7.604490961	7.652724534
ILMN_1665559	NM_001798.2	1017	CDK2	10.44330516	10.17689369	10.46587552	10.28900446	9.337742976	9.074279569	9.483363958	9.371525104	10.24148628	10.30673388	10.25643988	10.32094944
ILMN_3245559	NM_004642.2	8099	CDK2AP1	12.2320704	12.01493094	12.02599081	12.29132066	11.84554572	11.98125295	12.17306089	11.99763325	12.06775735	12.21267633	12.43563537	12.28242127
ILMN_1690653	NM_005851.3	10263	CDK2AP2	8.767236666	8.526774645	8.496781092	8.488636712	8.796540976	9.257596924	8.950072925	8.966625419	9.580738883	9.432634389	9.289642914	9.45232815
ILMN_1689001	NM_000075.2	1019	CDK4	11.82181344	11.71224067	11.85100721	11.63762428	10.92006176	11.1790681	11.29045493	11.16558601	11.60993868	11.60749584	11.49029485	11.5945089
ILMN_1781987	NM_004935.2	1020	CDK5	9.257256768	9.333855279	9.249238157	9.251773524	9.574936517	9.579088672	9.550837384	9.462314127	9.585543407	9.35378597	9.156668633	9.329934436
ILMN_1730928	NM_003885.2	8851	CDK5R1	7.449801529	7.526212041	7.532190702	7.550685229	7.134478688	7.220866802	7.156280311	7.190099238	6.992310719	6.961800413	7.092259246	7.051315541
ILMN_1711023	NM_016408.2	51654	CDK5RAP1	9.764003391	9.811189708	9.659047575	9.675709919	9.661680134	9.698915066	9.783725432	9.844680189	9.905043215	9.735704094	9.721825823	9.720357651
ILMN_2415529	NM_001011649.1	55755	CDK5RAP2	7.694788977	7.559322785	7.73368718	7.614837178	7.224483136	7.347941095	7.345035266	7.499743062	7.821854962	7.591724291	7.623839068	7.611775836
ILMN_1655990	NM_018249.4	55755	CDK5RAP2	9.65209117	9.870914411	9.752807788	9.693669896	9.432271709	9.451658072	9.588546936	9.435547757	9.683516983	9.482706733	9.741736118	10.03359232
ILMN_2383489	NM_025197.2	80279	CDK5RAP3	9.597696157	9.598165491	9.574936517	9.343424479	9.599135139	9.670201596	9.856273937	9.86103261	9.781435617	9.739503687	9.503138406	9.824341606
ILMN_1658579	NM_176095.1	80279	CDK5RAP3	7.23727307	7.468196364	7.266596355	7.243220644	7.309372667	7.39726048	7.300939129	7.377062999	7.072655712	6.940751699	7.035054197	6.90331791
ILMN_1812557	NM_176096.1	80279	CDK5RAP3	9.530672806	9.591223118	9.493296872	9.397909252	9.859499689	9.605886897	9.846130967	9.694584591	9.857623853	9.897042223	9.692898085	9.770762161
ILMN_3307950	NM_176096.1	80279	CDK5RAP3	9.658608169	9.622976459	9.657011297	9.767457003	9.798022479	9.893003555	10.01497869	10.02553964	9.856273937	9.806960381	9.783725432	9.892379337
ILMN_1778917	NM_001799.2	1022	CDK7	10.15622342	10.30232362	10.1291645	10.08394331	10.53139803	10.47745169	10.37162856	10.4666628	10.70962838	10.76090204	10.74354863	11.0043497
ILMN_1777913	NM_001260.1	1024	CDK8	7.155089411	7.360176377	7.162165717	7.128347023	7.198778971	7.006260991	7.147169302	6.950769333	6.981000938	7.127042009	7.094201227	6.774755439
ILMN_1747556	NM_001261.2	1025	CDK9	8.634716682	8.529334501	8.702596252	8.498710414	8.763930713	8.711290464	8.635542919	8.698557786	9.224028694	8.802723465	8.894425212	8.980381245
ILMN_1788022	NM_017774.2	54901	CDKAL1	7.410559894	7.548359556	7.492639151	7.458504225	7.463701736	7.483296636	7.342279165	7.174978597	7.302254154	7.280633452	7.223136763	7.290202283
ILMN_1770690	NM_016508.2	51265	CDKL3	7.166608002	7.153804323	7.11554727	7.066420757	7.243220644	7.18884695	7.13089999	7.188711476	7.222355387	7.247596225	7.11972137	7.166068658
ILMN_2217630	NM_016508.2	51265	CDKL3	7.766001425	7.709727625	7.773693095	7.678776878	7.781663303	7.940436937	7.710568146	7.984501629	7.658192913	7.714520977	7.480427513	7.563626442
ILMN_1722811	NM_004064.2	1027	CDKN1B	8.959318953	8.62820419	9.145694521	9.163010824	9.155882779	9.005538097	9.054082222	9.21273493	7.928672333	8.967902625	8.865881089	8.823286026
ILMN_2196347	NM_004064.2	1027	CDKN1B	8.996048032	8.497236715	8.74110121	9.37464307	9.33692246	9.257870546	9.055012583	9.176068154	8.339921691	8.937380294	9.070126849	8.698557786
ILMN_1718565	NM_000076.1	1028	CDKN1C	7.067851647	7.067300976	7.035054197	6.947448754	7.142949447	7.225167904	7.194650495	7.088176587	7.106870683	7.065189917	6.993330175	6.942098058
ILMN_1744295	NM_058195.2	1029	CDKN2A	7.97868701	8.184840143	8.02874097	7.99892716	7.742355251	7.808170072	7.718724652	7.652599784	8.159233585	8.110020738	7.963375282	8.002056628
ILMN_1717714	NM_000077.3	1029	CDKN2A	7.828869549	7.979504081	7.807423835	7.578833073	7.462947998	7.494266789	7.534322339	7.578833073	8.007388947	7.851672845	8.001618179	7.812360239
ILMN_1773066	NM_017632.2	55602	CDKN2AIP	8.020783308	7.997407584	8.096414199	8.028273533	7.794987632	7.773059403	8.012065229	7.978160157	7.68755415	8.011583412	7.924683071	7.872423098
ILMN_2376723	NM_078487.2	1030	CDKN2B	7.772197108	7.459095497	7.616481945	7.686190244	7.582467939	7.698740083	8.042790963	7.835106138	7.987475497	8.430111701	8.36452297	8.524086406
ILMN_1748883	NM_079421.2	1032	CDKN2D	8.377074281	8.362367311	8.527649024	8.332315883	8.512849475	8.521143416	8.494925968	8.182505096	8.515468042	8.211603133	8.559013359	8.575690883
ILMN_1666305	NM_005192.2	1033	CDKN3	10.16231957	10.05976355	10.21075413	10.04332536	9.03469361	9.000562879	8.924758179	8.957668848	9.332820248	9.008997744	9.221272449	8.91072187
ILMN_1720270	NM_001802.1	1039	CDR2	10.12044915	10.16009579	9.996356261	9.925868016	9.530672806	9.677395836	9.718077478	9.602255876	9.772113787	9.717455718	9.800769534	9.829982555
ILMN_2128770	NM_014603.1	30850	CDR2L	11.01209513	10.91470952	10.8934062	10.81172629	11.08877499	10.93238899	11.27263853	11.06115042	10.83845705	10.75668307	10.65907006	10.81656131
[truncated: 10,150 more rows]

## Sheet: GE data MCF7
Normalized gene expression data for MCF7
ILLUMINA_PROBE	REFSEQ_ID	ENTREZ_GENE_ID	GENE_SYMBOL	MCF7parental_ctrl_1.AVG_Signal	MCF7parental_ctrl_2.AVG_Signal	MCF7parental_ctrl_3.AVG_Signal	MCF7parental_ctrl_4.AVG_Signal	MCF7parental_24h_1.AVG_Signal	MCF7parental_24h_2.AVG_Signal	MCF7parental_24h_3.AVG_Signal	MCF7parental_24h_4.AVG_Signal	MCF7FR_24h_1.AVG_Signal	MCF7FR_24h_2.AVG_Signal	MCF7FR_24h_3.AVG_Signal	MCF7FR_24h_4.AVG_Signal
ILMN_3241953	NM_033110.1	87769	A2LD1	7.286506937	7.034345591	7.366443745	7.371600679	7.07899189	7.372718825	7.301270285	7.287425197	7.295931444	7.209629793	7.145900567	7.390209377
ILMN_1735045	NM_017436.4	53947	A4GALT	8.134318499	8.224404993	7.943684608	8.106558753	7.559219523	7.510885986	7.59409913	7.573982641	7.228683071	7.24412975	7.182177809	7.066865238
ILMN_1755321	NM_015665.4	8086	AAAS	7.699492639	7.536685495	7.640319419	7.733182129	7.54452557	7.473833172	7.406594491	7.546487825	7.437898519	7.286829411	7.413714234	7.308845022
ILMN_1698554	NM_023928.3	65985	AACS	8.184920457	8.111730887	8.048272702	7.949272283	8.116755655	8.198276574	8.125167533	8.04572472	8.009702114	8.24834555	8.263410059	8.27489573
ILMN_2061446	NM_020792.3	57552	AADACL1	8.269372641	8.243407748	8.296294498	8.52378736	8.462577524	8.502383117	8.451882839	8.374593083	8.525081474	8.580286837	8.76671706	8.48465415
ILMN_1676336	NM_020792.3	57552	AADACL1	7.818299043	7.841168673	7.686884261	7.950389092	7.805567836	8.032260668	8.145449214	8.046919902	8.036202191	8.296294498	7.898926014	7.878863254
ILMN_3237396	NM_024666.3	79719	AAGAB	9.556916772	9.626908703	9.629860565	9.482644825	9.506446041	9.72853466	9.66451004	9.624514199	9.631672363	9.784851561	9.556154822	9.700708811
ILMN_1688755	NM_014911.3	22848	AAK1	7.215372826	7.235638995	7.273905603	7.311667495	7.505516238	7.171547121	7.549500528	7.361785025	7.330472352	7.574912115	7.29022717	7.499822772
ILMN_1653165	NM_001087.3	14	AAMP	9.322335373	9.120444221	9.329627509	9.249887819	9.378027537	9.330547868	9.128751183	9.327313934	9.194118087	9.339199976	9.237573995	9.275700144
ILMN_1662364	NM_001605.2	16	AARS	12.64693306	12.63314668	12.5608673	12.37291674	12.23233218	12.27980527	12.47961507	12.26889634	12.33185998	12.44677858	12.3854882	12.30916425
ILMN_1674698	NM_020745.2	57505	AARS2	8.324787656	8.443484819	8.234320244	8.336584662	8.374318338	8.185736737	8.132601518	8.034807214	8.256326647	8.206823901	8.172345495	8.337860473
ILMN_1700461	NM_025267.2	80755	AARSD1	7.93193416	8.04572472	7.949144442	7.912950395	7.744436958	7.871243016	7.720285307	7.751327806	7.935805057	7.903743292	7.997955109	8.01541784
ILMN_1784269	NM_181806.2	132949	AASDH	7.495715147	7.553825863	7.442450906	7.590809331	7.710270574	7.616497384	7.650628151	7.574564011	7.381529973	7.35996035	7.543220557	7.446089946
ILMN_1698189	NM_015423.2	60496	AASDHPPT	7.977319998	8.045942546	8.010407818	7.896368736	8.140596672	8.059605123	8.15647044	8.193595338	8.098281637	7.965354875	7.92539362	8.034546434
ILMN_1703743	NM_012138.3	26574	AATF	8.71308093	8.63581605	8.59616888	8.60863333	8.529059974	8.440768694	8.588747236	8.420516088	8.720309593	8.56266334	8.523957467	8.595764341
ILMN_1699334	NM_001080395.1	9625	AATK	7.209774037	7.546487825	7.164686736	7.361960437	7.351333273	7.249746819	7.625431965	7.45349124	7.26226965	7.357826442	7.622552648	7.499614719
ILMN_1805104	NM_000663.3	18	ABAT	7.987863139	8.088539687	7.783467131	8.009994287	7.802646896	8.117361547	7.848585386	7.706926949	7.508759021	7.569262463	7.371600679	7.292017876
ILMN_2404407	NM_000663.3	18	ABAT	7.715487761	7.591775895	7.575971801	7.883221845	7.379500536	7.483282929	7.25664839	7.524317605	7.299240078	7.05962459	7.257653727	7.156745477
ILMN_1766054	NM_005502.2	19	ABCA1	7.426658087	7.547024837	7.493219803	7.727197565	8.782762708	8.391459709	8.642412412	8.478024928	8.508263044	8.572970742	8.359402569	8.36458819
ILMN_1747627	NM_212533.2	20	ABCA2	8.025368825	8.111182107	7.998492837	7.913745121	8.300741955	8.216610554	8.172078919	8.160584941	8.311825953	8.614042812	8.411856685	8.572680523
ILMN_1758523	NM_001089.1	21	ABCA3	8.132299731	8.407148349	8.434084404	8.500561876	8.497499002	8.444751121	8.412425464	8.530080499	8.902699797	8.888039383	8.964051722	8.867800734
ILMN_1665730	NM_012089.1	23456	ABCB10	8.628980596	8.510006925	8.59318194	8.509651509	8.181943844	8.261729191	8.438878744	8.270032697	8.620599606	8.41905131	8.388883073	8.449856404
ILMN_2193980	NM_005689.1	10058	ABCB6	8.35507839	8.416316197	8.469537223	8.478737672	8.483206735	8.435321889	8.410126947	8.42303647	9.009982814	8.926917717	8.85867295	8.829881898
ILMN_1687840	NM_004299.3	22	ABCB7	8.98276974	8.950940759	8.963707329	9.183224223	8.881041136	8.97997873	8.776411318	8.995827344	8.478228432	8.718271198	8.463414021	8.449549407
ILMN_2343047	NM_019624.2	23457	ABCB9	7.759025303	7.849742238	7.814201756	7.68755345	7.695330617	7.815738722	7.669772306	7.787341692	7.689593401	7.771632081	7.655479919	7.696063386
ILMN_2343048	NM_019624.2	23457	ABCB9	9.128751183	9.155266287	9.091213477	9.209814969	9.142767992	9.213581312	9.234233051	9.19761553	9.208116792	8.804418886	8.982234392	8.97277277
ILMN_1776119	NM_033450.2	89845	ABCC10	7.115132108	7.05116434	7.068360185	7.11695938	7.157595532	7.211167984	7.234395935	7.186013185	7.203101292	7.364089994	7.366099235	7.272319053
ILMN_1713008	NM_145186.1	85320	ABCC11	7.044046519	7.023362929	6.93677808	6.938902076	6.91817511	7.178415874	7.149524602	7.100443684	7.106460345	7.166337853	7.219690314	7.043554489
ILMN_1788457	NM_005845.2	10257	ABCC4	7.524501754	7.462802436	7.489038701	7.415967343	7.448734146	7.51543256	7.735556701	7.648594866	8.119918971	7.888592275	8.075618733	8.111445047
ILMN_2194009	NM_005845.2	10257	ABCC4	7.169069149	7.128462508	7.230576745	7.283835675	7.356841918	7.378605257	7.383196236	7.375527779	7.731201574	7.711150023	7.740132888	7.547024837
ILMN_1706531	NM_005688.2	10057	ABCC5	8.592291454	8.539170058	8.500561876	8.108224387	8.928745754	8.96540192	8.804418886	8.862315001	8.457020058	8.425998838	8.657722883	8.401893235
ILMN_1651964	NM_001023587.1	10057	ABCC5	8.84527959	8.578673088	8.618372287	8.611021477	9.718645376	9.54102903	9.249460985	9.498663748	8.786095121	8.809332441	8.981945387	9.009412961
ILMN_1674032	NM_002858.2	5825	ABCD3	7.702275905	7.725096952	7.735790221	7.729195179	7.63520878	7.83272169	7.78441957	7.845860713	7.663914554	7.634815405	7.724808501	7.483282929
ILMN_2330267	NM_001040876.1	6059	ABCE1	9.560929089	9.549370953	9.563369995	9.540052268	8.965949031	9.018091938	9.022802498	8.997184563	9.030835671	9.025033779	9.002739645	9.333104799
ILMN_1676846	NM_001040876.1	6059	ABCE1	9.485190518	9.65857104	9.344087923	9.409264058	8.862718555	8.888803816	8.871551988	8.672822382	8.993864535	9.125893342	8.915190126	8.914281075
ILMN_2392635	NM_001025091.1	23	ABCF1	9.322038096	9.173330348	9.196100692	8.891119911	9.315866655	9.335366458	9.132884226	9.021475563	9.307881801	9.342374735	9.26263916	9.51350022
ILMN_1763875	NM_001025091.1	23	ABCF1	11.1481753	11.2732437	11.32237098	11.07717088	11.16319365	11.26512215	11.13686939	10.99417309	11.28023546	11.14745108	11.29676367	11.10242652
ILMN_1781999	NM_005692.3	10061	ABCF2	8.70686722	8.475571321	8.598344733	8.384278664	8.473764187	8.454168489	8.321017557	8.217242351	8.420833534	8.266371003	8.272356382	8.266371003
ILMN_1810085	NM_018358.2	55324	ABCF3	7.435888576	7.276044357	7.382428628	7.218430524	7.357005612	7.418250678	7.21595422	7.268767481	7.234883518	7.441764814	7.455722571	7.478477614
ILMN_1794782	NM_016818.2	9619	ABCG1	7.769308924	7.797862517	7.92961704	7.882721295	8.556698018	8.904024602	9.003094809	8.967995971	8.77323945	8.739731675	8.577225628	8.64311698
ILMN_1789641	NM_004827.2	9429	ABCG2	6.746178381	6.736453346	6.64655007	6.674802415	6.77233569	6.743961904	6.730684785	6.786099697	7.209266193	7.256862531	7.407528658	7.262491415
ILMN_2338268	NM_148916.2	83451	ABHD11	9.186556516	8.674360367	8.817443229	8.912516642	9.3739794	9.084084202	8.988538706	9.113191545	9.360125886	9.367529201	9.352987105	9.36282688
ILMN_1737475	NM_148912.2	83451	ABHD11	8.861991642	8.826488427	8.946752496	8.922102978	9.666452508	9.102176243	9.00701577	9.160034766	9.203058456	9.400166876	9.290713063	9.358524177
ILMN_1745116	NM_015600.3	26090	ABHD12	9.873702944	9.896605022	9.956589605	9.944997937	10.14358219	10.16367861	10.31902062	10.375311	10.22261742	10.185402	10.34800552	10.16704927
ILMN_2318685	NM_001042472.1	26090	ABHD12	9.025515555	8.70044388	8.932060876	8.960104771	8.897276735	9.272742211	9.038928315	9.183939767	9.238529417	9.234565746	9.181856905	9.378380266
ILMN_2245305	NM_001042472.1	26090	ABHD12	8.250183756	8.365243287	8.32072971	8.093435524	8.23261855	8.309092948	8.085958897	8.377728506	8.636178331	8.60863333	8.498414837	8.696961964
ILMN_1794213	NM_015407.3	25864	ABHD14A	7.811758719	7.69432515	7.674039691	7.652664311	7.71069487	7.73261789	7.759440163	7.685760081	7.951785345	7.79764337	7.845516396	7.871673033
ILMN_1769390	NM_198147.1	116236	ABHD15	8.201950886	8.151559509	8.104328272	8.155936397	8.329934884	8.280239519	8.433006578	8.531745208	8.870315396	8.637553374	8.779955025	8.796153202
ILMN_2403446	NM_152924.3	11057	ABHD2	7.401900912	7.486512465	7.456597548	7.386629909	7.121950984	7.121594643	7.270764389	7.19044597	7.231635926	7.240862869	7.142703418	7.095767276
ILMN_1723662	NM_152924.3	11057	ABHD2	7.848585386	7.711660091	7.839099205	7.893303958	7.301270285	7.410529367	7.393079789	7.276210034	7.500180617	7.436183498	7.54930953	7.343604136
ILMN_1801767	NM_138340.3	171586	ABHD3	7.980552044	7.962145262	7.705513511	7.772042012	7.784255966	7.795167562	7.831346518	7.817887344	8.071535836	8.117913176	8.058085914	7.955082016
ILMN_1700633	NM_022060.2	63874	ABHD4	7.10923831	7.167878731	6.908692838	7.108405273	7.049126477	7.271549867	7.164884809	7.14548386	7.408518266	7.597031269	7.426804825	7.417498969
ILMN_1655702	NM_016006.3	51099	ABHD5	9.203777444	9.19761553	9.059702994	8.992546957	9.10484403	8.983630672	9.01458516	8.832147595	8.913332553	8.798864459	8.824391095	8.731415434
ILMN_1706344	NM_020676.4	57406	ABHD6	7.176560143	7.276957205	7.154834308	6.984831982	6.988191587	7.107987005	6.95673508	7.112154849	7.137174576	7.18359767	7.078020546	7.060771577
ILMN_1719498	NM_173567.3	253152	ABHD7	7.026474752	7.164884809	7.24412975	7.125450668	7.254234987	7.384585191	7.251731399	7.3336232	7.202111087	6.990644058	7.325830712	7.069530325
ILMN_1712707	NM_024527.4	79575	ABHD8	7.621272407	7.464885504	7.633799539	7.601639324	7.756235391	7.762777334	7.887979088	7.837202788	7.886610502	7.987080359	7.805567836	7.789615151
ILMN_2329958	NM_001012751.1	10006	ABI1	8.972533271	8.783676002	9.023792326	8.863051976	8.975617004	9.028893159	9.148322771	9.197344244	9.022494876	8.917818097	9.156449962	9.086985665
ILMN_1775944	XM_001126750.1	10152	ABI2	7.566242071	7.675815226	7.661045521	7.673138734	7.565429623	7.522020429	7.53088618	7.611502911	7.32289708	7.526219085	7.350953321	7.452675322
ILMN_1724497	XM_001126750.1	10152	ABI2	9.617418977	9.716519404	9.588789017	9.616583578	9.294692882	9.478912568	9.496404825	9.613959043	9.521539197	9.457085743	9.598560984	9.53042448
ILMN_1720988	XM_001126750.1	10152	ABI2	7.936670915	7.767721	7.798036254	8.028201691	7.708897646	7.683788374	7.713190591	7.645611603	7.774969526	7.643219099	7.775475305	7.707120964
ILMN_1713732	NM_005157.3	25	ABL1	8.98401308	9.24165526	8.973438217	9.190780769	9.070160668	9.22771966	9.16989745	9.051585271	8.82515342	8.872975237	8.941692345	8.866528467
ILMN_1708922	NM_007313.2	25	ABL1	7.663914554	7.63740448	7.694974884	7.560266335	7.483878642	7.597031269	7.497807937	7.547191455	7.647251901	7.688736372	7.660865171	7.60950751
ILMN_1785424	NM_006720.3	3983	ABLIM1	7.787672101	8.020691649	7.796273277	7.895821239	8.429459468	8.647734707	8.68650543	8.524509981	7.946869439	8.029095591	8.147810374	7.943684608
ILMN_2396672	NM_001003407.1	3983	ABLIM1	7.335469857	7.32216612	7.18754211	7.397681477	7.715889253	7.634815405	7.732981415	7.575387973	7.463351893	7.485523433	7.337094676	7.441150621
ILMN_1758825	NM_032432.3	84448	ABLIM2	6.977973624	7.014034981	6.969502796	6.975875475	7.023779853	7.015575622	7.010666844	7.029754336	7.026776826	7.146737691	7.077230179	7.019589616
ILMN_1672878	NM_001092.3	29	ABR	10.26219588	10.46139554	10.53266956	10.6222413	10.74271027	10.73144462	10.98731873	10.61438778	10.74271027	10.86877395	10.84880131	10.78727655
ILMN_1658083	NM_013375.2	29777	ABT1	7.494469214	7.524501754	7.496429593	7.525643736	7.519841439	7.379166063	7.348865337	7.273905603	7.385645872	7.295564165	7.39928818	7.342248048
ILMN_1802096	NM_032548.2	80325	ABTB1	7.739440397	7.611502911	7.603569229	7.683142707	8.391459709	8.336317759	8.064589731	8.337247243	7.981358354	7.897393522	8.092593838	8.21161384
ILMN_1753370	NM_145804.1	25841	ABTB2	7.089270381	7.060492751	7.03050272	7.010784314	7.068946986	7.114197298	7.007925412	7.001009533	7.076103692	7.156392571	7.033215943	6.997595008
ILMN_1738921	NM_001607.2	30	ACAA1	9.187996811	9.01458516	8.985987622	9.114713184	9.401997092	9.279355446	9.354172451	9.475675074	9.36282688	9.468374986	9.120138065	9.454180624
ILMN_1660199	NM_006111.1	10449	ACAA2	9.047995538	9.212464528	8.953312098	9.234233051	9.54102903	9.650916387	9.79614233	9.647202604	9.41797632	9.611584425	9.841277353	9.647202604
ILMN_2331636	NM_198836.1	31	ACACA	8.704099033	8.953312098	8.925327745	8.864982194	8.913097644	8.98276974	9.114713184	8.820029898	8.915813665	9.105926051	8.588747236	8.817137481
ILMN_1772123	NM_198839.1	31	ACACA	8.507084612	8.71590881	8.616763854	8.920842306	8.599135883	8.630866288	8.655481708	8.410126947	8.570396138	8.676418692	8.491625453	8.402817236
ILMN_1763852	NM_001093.3	32	ACACB	7.442257638	7.541905073	7.532589699	7.439113617	7.387324625	7.19908926	7.239903981	7.062739113	6.932895036	7.069175837	6.964487585	6.909681913
ILMN_1687303	NM_025247.4	80724	ACAD10	7.643818679	7.560088989	7.656811675	7.713389265	8.099535072	7.961161995	7.859592555	7.973269731	7.779938615	7.508065715	7.824709946	7.793226778
ILMN_1761058	NM_032169.4	84129	ACAD11	9.131698538	8.913664352	9.13527064	9.243557223	10.38363626	10.00406312	9.625324743	9.949301906	8.770314697	8.850719114	8.957798257	9.114713184
ILMN_2225595	NM_014384.2	27034	ACAD8	8.085732692	8.253297242	8.305898494	8.037859344	8.151083026	8.245246071	8.292576095	8.323015567	8.168480582	8.083499538	8.280541591	8.326144515
ILMN_1775579	NM_014049.3	28976	ACAD9	9.555543937	9.609449149	9.636779213	9.476887935	9.421159328	9.520841206	9.578330042	9.452649792	9.461543088	9.622367054	9.417394112	9.369745861
ILMN_1778104	NM_000016.2	34	ACADM	8.8364973	8.896410516	9.01056419	8.834211879	8.867657436	9.003094809	9.018797723	8.903715881	8.721545945	8.988538706	8.906320919	8.785760101
ILMN_2053679	NM_000016.2	34	ACADM	8.942065793	9.055286503	9.040158461	9.076296935	9.163405894	9.204422221	9.038528367	8.96257852	8.869023438	9.038528367	8.936713016	9.132884226
ILMN_2263466	NM_000018.2	37	ACADVL	7.156482575	7.30485324	7.570718689	7.538020495	7.423287384	7.432036555	7.559948319	7.34529169	7.964482386	7.532039491	7.763426182	7.833499867
ILMN_1806408	NM_001033859.1	37	ACADVL	11.68504528	11.66224289	11.5510627	11.57143554	11.87013196	11.7579304	11.55920069	11.76606712	11.71194525	11.64726099	11.95380868	11.98470042
ILMN_2352009	NM_000018.2	37	ACADVL	8.657234119	8.948982436	8.883392017	8.556438229	8.812506568	8.817443229	8.890385586	9.032649135	9.246908488	9.252054168	9.101004446	9.023189638
ILMN_3236270	NM_012287.4	23527	ACAP2	7.78169084	7.805567836	8.031579911	7.749782293	7.813799786	7.61355449	7.997033228	7.811758719	7.86097583	7.798036254	7.896928131	7.659264551
ILMN_1800008	NM_000019.2	38	ACAT1	9.940084069	9.9640315	10.08175637	10.13316919	10.06587923	9.891548753	9.949712341	10.05110832	9.725020413	9.59097602	9.764016499	9.67240554
ILMN_1708672	NM_005891.2	39	ACAT2	10.93549732	10.89176396	10.98458864	10.98458864	10.14749115	10.08553088	10.27459713	10.44910737	10.41387858	10.5815791	10.48702402	10.45548751
ILMN_1665945	NM_022735.3	64746	ACBD3	10.00164745	9.864468929	9.975074121	10.01805688	10.18345674	10.18040027	10.22837018	10.22174661	10.32268644	10.38799791	10.30351707	10.09125686
ILMN_1693250	NM_145698.2	91452	ACBD5	7.251040185	7.184625452	7.436737356	7.259970123	7.106548284	7.343155506	7.356553208	7.227408007	7.177451431	7.304469973	7.380306073	7.0858304
ILMN_1684271	NM_032360.2	84320	ACBD6	8.616240056	8.649325526	8.614594645	8.766427535	8.339713742	8.462820019	8.251064809	8.357109452	8.459974576	8.353241237	8.465122713	8.522948288
ILMN_1769694	NM_001095.2	41	ACCN2	7.532965216	7.823934015	7.539680724	7.610197316	7.845665673	7.8351491	7.685990591	7.739842028	7.611293387	7.447537046	7.59250413	7.593404569
ILMN_3187680	NM_032592.3	84680	ACCS	7.756025847	7.441150621	7.604701475	7.701447865	8.058085914	7.943684608	7.867267	7.951324352	7.491050574	7.3364289	7.591332343	7.746455873
ILMN_1716480	NM_022914.2	65057	ACD	8.407999762	8.274640925	8.416622747	8.262532287	8.253610679	8.074177864	8.001359212	8.008539551	8.485449369	8.517622938	8.552036171	8.68650543
ILMN_3235340	NM_001010887.2	340485	ACER2	7.392423903	7.753641972	7.610407	7.475645083	7.467043034	7.576803273	7.460634456	7.532039491	7.659976633	7.592649135	7.56327713	7.842508748
ILMN_1761000	NM_001010887.2	340485	ACER2	6.893255412	6.812000127	6.788809671	6.840960412	6.850411899	6.918668878	6.931177174	6.827094955	7.128738812	7.224753224	7.084629833	7.186740221
ILMN_3237774	NM_018367.5	55331	ACER3	7.420749337	7.385477631	7.351661011	7.352162634	7.418870479	7.204103537	7.14325667	7.245481402	7.037486554	7.243778551	7.160252642	7.067916165
ILMN_2333219	NM_000665.3	43	ACHE	6.743168902	6.830807994	6.880074479	6.856235024	7.348440472	7.327656829	7.18328006	7.376592534	7.298928612	7.519506522	7.447237822	7.615105059
ILMN_1699636	NM_014977.2	22985	ACIN1	8.56266334	8.516645164	8.564254306	8.605832093	8.676760345	8.527970722	8.615360014	8.491091072	8.401893235	8.359659966	8.525555261	8.45107137
ILMN_2371379	NM_198830.1	47	ACLY	10.70213545	10.75302282	10.79988464	10.60766413	10.51211723	10.57283852	10.53798517	10.47942662	10.94534507	10.9213612	10.85298979	10.73728707
ILMN_1749014	NM_001096.2	47	ACLY	9.500871749	9.494726206	9.337603617	9.502386697	8.915813665	9.433242617	9.64192421	9.842217069	9.481321346	9.93175145	9.760932636	9.535861668
ILMN_1750800	NM_002197.1	48	ACO1	9.897499712	9.871723388	9.953851884	9.906758793	10.04328025	10.0971749	9.887121436	9.840635535	10.47372706	10.3843974	10.24374999	10.23009611
ILMN_1654861	NM_001098.2	50	ACO2	8.417992137	8.701017027	8.745450802	8.555862159	8.415732052	8.57692153	8.475860269	8.477326	8.754434919	8.688469582	8.558325806	8.61475732
ILMN_1715543	NM_001037161.1	641371	ACOT1	7.784055688	7.741473728	7.86621378	7.84233337	8.158774775	7.885468818	8.039653315	8.033660861	7.709835128	7.700424459	7.705002647	7.769494729
ILMN_1739594	NM_147161.2	26027	ACOT11	6.970067917	6.827055566	6.89750062	7.03313884	7.304469973	7.262620135	7.058610893	7.164884809	7.091313724	7.257653727	7.057509842	7.134316445
ILMN_1716237	NM_006821.4	10965	ACOT2	8.117361547	8.173303361	8.400394473	8.08499489	8.443901658	8.446251266	8.35987999	8.158226433	8.084171123	8.125902638	8.017258294	8.095777823
ILMN_1764321	NM_152331.2	122970	ACOT4	9.220743248	9.222471558	9.249003676	8.981575844	8.888039383	8.936421224	9.100316734	8.929910507	8.628980596	8.626311727	8.526122426	8.655481708
ILMN_1740265	NM_181864.2	11332	ACOT7	11.12986706	10.86606723	11.00531015	11.0672878	10.27959781	10.60092572	10.47514164	10.47327653	10.76184955	10.65925028	10.94326425	10.63972779
ILMN_2332250	NM_007274.3	11332	ACOT7	9.629515636	9.446704314	9.565997319	9.354172451	8.95031239	8.993864535	8.99815798	9.141325237	9.166063635	9.429058318	9.341945953	9.365468804
ILMN_1679600	NM_005469.2	10005	ACOT8	7.423287384	7.456241049	7.375877863	7.606782726	7.518336062	7.720038315	7.385645872	7.634699986	7.771106461	7.863820161	7.783287701	7.912188172
ILMN_2367070	NM_001037171.1	23597	ACOT9	8.007739886	7.993184097	8.020481088	7.843196853	7.999749197	8.010887231	7.89912003	7.999993237	8.295782707	8.092593838	8.08184237	8.068988353
ILMN_1658995	NM_001033583.2	23597	ACOT9	8.800141477	8.923888111	8.925604878	8.727745211	8.839186463	8.800982707	8.757623689	8.908094443	9.067217604	9.071186669	9.026871971	8.894208126
ILMN_1750158	NM_007292.4	51	ACOX1	8.759642555	9.088566452	8.74841125	8.69489377	9.093533239	9.013282191	9.285878877	9.15133169	9.040158461	9.148633935	8.926287395	9.076704185
ILMN_1685703	NM_003500.2	8309	ACOX2	7.444572655	7.389748342	7.309096133	7.284763963	7.119160055	7.265768801	7.192332272	7.169900956	7.082251251	7.144092269	7.152151976	7.072394182
ILMN_1743396	NM_003501.1	8310	ACOX3	8.562410729	8.435556091	8.47609568	8.540546156	8.749544324	8.930221955	8.744259335	9.040462889	8.630330111	8.411117318	8.368227499	8.530080499
ILMN_1669633	NM_007099.2	52	ACP1	9.906758793	9.852571018	9.91783689	9.844151016	9.958637245	9.857787431	9.763002339	9.79614233	9.519181752	9.656365331	9.520841206	9.798679482
ILMN_2344956	NM_001040649.1	52	ACP1	12.62254446	12.5923991	12.54950385	12.44677858	12.33185998	12.41261483	12.53985648	12.55683508	12.52147628	12.36976336	12.54562721	12.29954633
ILMN_2104830	NM_001610.1	53	ACP2	8.57491325	8.325768213	8.126147934	8.375427429	8.60203925	8.735845042	8.778420838	8.676760345	8.737014397	9.076296935	8.902699797	8.998777136
ILMN_2234343	NM_016361.2	51205	ACP6	8.358847649	8.526838404	8.315022273	8.235879725	8.66322968	8.596432422	8.506784003	8.741084352	8.64311698	8.554059639	8.516228335	8.67376911
ILMN_1684585	NM_001995.2	2180	ACSL1	7.958566055	7.849909213	7.950389092	8.184920457	8.226457954	8.171630681	8.158226433	8.072340584	7.871243016	7.808899839	7.934163805	7.989387687
ILMN_2360705	NM_203372.1	2181	ACSL3	10.53477268	10.54204809	10.57719465	10.50207695	10.85613214	11.2256756	11.01369813	11.14135551	11.51364372	11.38351692	11.38465911	11.26921787
ILMN_1654414	NM_004457.3	2181	ACSL3	7.891537665	7.667838917	7.752203331	7.81265545	8.144976824	7.852777298	8.126723571	8.089569123	8.199203638	8.6196474	8.351525861	8.305618557
ILMN_1666096	NM_004457.3	2181	ACSL3	8.196106841	8.024441029	8.1577476	8.191351426	8.407736405	8.573470721	8.656644022	8.470926038	8.610064403	8.632572865	8.47125413	8.519308366
ILMN_1752269	NM_032501.2	84532	ACSS1	7.06967317	7.016697992	7.111805468	7.032899792	7.443745047	7.453077987	7.216557689	7.104872329	7.396155207	7.335309061	7.378469139	7.328051046
ILMN_2336595	NM_001076552.1	55902	ACSS2	8.901652229	8.613065265	8.834818014	8.969209789	9.052696285	9.016690751	8.96257852	9.056273541	8.970056697	8.899335471	9.043582648	8.875564761
ILMN_1714197	NM_018677.2	55902	ACSS2	9.009412961	8.951412657	8.922102978	8.989598577	9.075829418	9.058555157	9.21321336	9.090830147	9.192417103	9.155997599	9.233148208	9.187996811
ILMN_1659885	NM_024560.2	79611	ACSS3	7.133829609	7.203553563	7.05596674	7.030867941	7.294678639	7.271200611	7.28961041	7.333851255	7.059400707	7.167598785	7.022946994	7.180471134
ILMN_1671703	NM_001613.1	59	ACTA2	7.609896767	7.676814635	7.499003936	7.814962435	7.773524314	7.93353074	8.056919995	7.875964319	8.566982165	8.584866318	8.672822382	8.639527749
ILMN_2152131	NM_001101.2	60	ACTB	14.15073022	14.05412012	14.0930329	14.19595578	14.27700401	14.19595578	14.32148846	14.23628333	14.19281909	14.39984333	14.23307362	14.24355261
ILMN_1777296	NM_001101.2	60	ACTB	13.76011697	13.88232208	13.90711224	13.85445254	13.93177076	13.89641756	13.97163156	13.9429323	14.19595578	14.07838851	14.04323496	13.99980891
ILMN_2038777	NM_001101.2	60	ACTB	13.95137033	13.84638068	13.6431527	13.71347244	13.88914838	13.86637098	13.83789398	13.92393374	14.15395097	14.10583159	14.14475542	14.14807693
ILMN_2053178	NM_001614.2	71	ACTG1	14.42739731	14.39107976	14.41194455	14.3705655	14.53002281	14.58496309	14.37427877	14.58496309	14.41194455	14.42082935	14.41194455	14.58496309
ILMN_1704961	NM_001614.2	71	ACTG1	13.45169279	13.59024084	13.51473501	13.44457105	13.55927072	13.66466949	13.90711224	13.74429252	13.58410283	13.81688066	13.6114237	13.78095595
ILMN_1795325	NM_001615.3	72	ACTG2	7.705232178	7.832462837	7.747846561	7.692227709	7.935805057	8.004205295	7.868831813	7.802455619	7.290933032	7.454059887	7.450801328	7.582336963
ILMN_1749297	NM_177989.2	86	ACTL6A	11.491318	11.52741298	11.62237172	11.90993432	11.27695546	11.378187	11.41475076	11.35198934	11.28933018	11.43449688	11.41210722	11.34965112
ILMN_2328280	NM_004301.3	86	ACTL6A	11.21990965	11.00374979	11.12338103	10.86994618	10.82654134	10.75425201	10.87216388	10.81950134	10.76989403	10.61438778	10.81416105	10.94801016
ILMN_2232177	NM_001102.2	87	ACTN1	10.80171563	10.64551434	10.84374914	10.81844797	10.76590101	10.80317133	10.70213545	10.50055809	10.70815878	10.74562055	10.70442071	10.50674494
ILMN_1725534	NM_004924.3	81	ACTN4	9.777283265	9.940546906	9.868668248	9.713396139	9.840189398	9.717719772	9.935034774	9.802829911	9.712102899	9.885072341	9.767320103	9.773878172
ILMN_1798254	NM_018477.2	55860	ACTR10	10.21850633	9.944997937	10.09156894	10.01578996	10.15161785	10.13979818	10.18418978	10.29199601	10.28181646	10.51678736	10.08018863	10.32501531
ILMN_1792314	NM_005736.2	10121	ACTR1A	9.725249849	9.928274969	9.74857897	9.639411801	9.971835225	10.12005121	9.967874677	9.992234514	9.799208109	9.617004921	9.614348205	9.866660751
ILMN_1695821	NM_005735.2	10120	ACTR1B	8.731608899	8.673527451	8.750887165	8.847299185	8.974937364	8.966241258	9.006203195	8.926917717	9.047671978	9.129844271	9.074093015	9.283217333
ILMN_2388605	NM_001005386.1	10097	ACTR2	11.33668786	11.05422308	11.19812884	11.12436303	11.48625883	11.31977315	11.32666823	11.49063882	11.49494506	11.62064551	11.38062773	11.56241321
ILMN_1657153	NM_005721.3	10096	ACTR3	9.310118546	9.624514199	9.186863503	9.579364215	9.849725664	9.91783689	9.690636389	9.684556833	9.725762966	9.65857104	10.0870053	9.894268465
ILMN_1652594	NM_024855.3	79913	ACTR5	7.645436518	7.687029185	7.691985634	7.6762399	7.623358441	7.548682448	7.344608384	7.530337664	7.390698635	7.376592534	7.336955477	7.376024647
ILMN_1697585	NM_022496.3	64431	ACTR6	9.858726247	9.905370005	9.876635273	9.676480576	9.821473615	9.896605022	9.883459072	9.923870288	9.551516018	9.656828833	9.659911718	9.584453147
ILMN_1689162	NM_022899.3	93973	ACTR8	7.48706503	7.523002019	7.41810391	7.45136032	7.206188013	7.409956022	7.465923055	7.499993337	7.467240347	7.524317605	7.417835641	7.346893969
ILMN_1815392	NM_138289.2	139741	ACTRT1	7.573982641	7.606190504	7.57381606	7.422608093	7.978520566	7.638553931	7.545773814	7.579760936	7.56799181	7.792857304	7.629404709	7.951785345
ILMN_1760490	NM_001105.2	90	ACVR1	9.33793761	9.352644221	9.197071433	9.365764483	9.543118843	9.748028776	9.622367054	9.674310222	9.315441695	9.344579758	9.477191801	9.574282061
ILMN_2243308	NM_004302.3	91	ACVR1B	9.598931253	9.503483107	9.420320491	9.367529201	9.422151199	9.554073265	9.618248752	9.506446041	9.611043799	9.441771867	9.445457522	9.401530636
ILMN_2152711	NM_001616.3	92	ACVR2A	7.381529973	7.327773578	7.458701889	7.441150621	7.792857304	7.706554036	7.57333438	7.718758895	7.337647768	7.404295174	7.437062077	7.316545832
ILMN_1683883	NM_000666.1	95	ACY1	7.932259051	7.797189412	7.753641972	7.737598888	7.989096421	7.788391426	7.849909213	7.81289735	7.981853795	8.036417613	7.863407622	8.020862741
ILMN_2319825	NM_001107.3	97	ACYP1	8.708207933	8.69204668	8.726803295	8.585322003	8.32072971	8.229191339	8.283888445	8.218446508	8.087760897	8.254757951	8.22807936	8.085491049
ILMN_1694233	NM_001107.3	97	ACYP1	9.39599718	9.318119542	9.400166876	9.586123891	9.040462889	8.870315396	8.943611065	8.908650511	8.922667647	8.65117227	8.670086848	8.932060876
ILMN_1686432	NM_203488.1	97	ACYP1	7.189241434	7.11994542	7.139813265	7.247055938	7.03883451	7.005223683	6.954347553	7.087016173	7.060383584	7.039862192	7.136352392	6.973560767
ILMN_2158705	NM_138448.2	98	ACYP2	8.109050213	8.208577247	7.863407622	7.871243016	8.170230039	8.358005415	8.435851914	8.378261904	8.52378736	8.684572962	8.529468427	8.662823584
ILMN_1725043	NM_001012969.1	161823	ADAL	7.062418572	7.036783538	7.146845606	6.973324269	7.260076481	7.233091391	7.199297392	7.203321572	6.9689006	7.205249785	6.997595008	6.968473269
ILMN_2148360	NM_001110.2	102	ADAM10	7.040092416	7.080645939	6.901015295	7.205096287	6.909169455	7.209774037	7.19816114	7.019982065	7.510753093	7.620400197	7.405965989	7.630114929
ILMN_1718946	NM_001110.2	102	ADAM10	8.144799956	8.159455115	7.990406941	8.027966799	8.147512769	8.109794619	8.382301518	8.394581449	8.889741833	9.076704185	9.151929069	8.959509072
ILMN_2384544	NM_003815.3	8751	ADAM15	8.758919738	8.498414837	8.71429395	8.61501896	8.215254869	8.420040208	8.485838967	8.464757289	9.202698583	9.263947777	8.923197919	8.953916179
ILMN_1756920	NM_207195.1	8751	ADAM15	11.35728587	11.58735843	11.49921208	11.75509078	11.24532333	11.32237098	11.44258589	11.26146323	11.85378167	11.89945209	11.9395726	11.90156912
ILMN_1751500	NM_207195.1	8751	ADAM15	7.384122354	7.42549707	7.316772078	7.255634799	7.267080671	7.249117246	7.434146137	7.392909837	7.675242916	7.824116101	7.560266335	7.641757707
ILMN_1765779	NM_003183.4	6868	ADAM17	7.095928638	7.044103365	6.998549814	7.011931655	7.045461537	7.016560947	7.067612905	7.015702726	6.894891715	6.985177063	7.022427739	7.104955125
ILMN_1713751	NM_033274.2	8728	ADAM19	7.386018522	7.229981995	7.345728126	7.301270285	7.083831382	7.134624485	7.153269292	7.310431922	7.009466989	7.013930055	7.019134776	6.790824157
ILMN_1675210	NM_021723.2	53616	ADAM22	7.09375664	6.957755606	7.040239301	6.909242675	7.124297113	7.139552376	7.100528838	7.082085157	7.151253035	7.130345068	6.979872154	7.180318956
ILMN_1727524	NM_003816.2	8754	ADAM9	7.152828349	6.962912196	7.057959241	7.017613521	7.218227073	7.126846929	7.305506384	7.061606649	7.335644032	7.333942467	7.278481053	7.491429042
ILMN_3247424	NM_006869.2	11033	ADAP1	7.327885829	7.225681749	7.432837508	7.189798867	7.355918372	7.311156132	7.454059887	7.385273989	7.438760254	7.509854162	7.459775857	7.6317111
ILMN_1763000	NM_018404.2	55803	ADAP2	7.178237581	7.175983604	7.203101292	7.420121077	7.280805098	7.205679882	7.272228527	7.258934375	7.374055282	7.32216612	7.377351105	7.365954061
ILMN_1776777	NM_001111.3	103	ADAR	11.90834458	12.06140697	11.86493129	11.94734764	12.06447232	12.09393017	12.02401522	12.15897316	11.49921208	11.53077209	11.27422555	11.40644419
ILMN_2320964	NM_015840.2	103	ADAR	9.562953292	9.729344413	9.578330042	9.463673539	9.608975712	9.646410383	9.882088942	9.746158894	8.820029898	9.131415855	8.75572983	9.115867403
ILMN_2319326	NM_015833.2	104	ADARB1	7.58116894	7.358402416	7.482021368	7.587765517	7.771411555	7.773524314	7.60950751	7.677015562	7.296551932	7.514579146	7.473557211	7.433504489
ILMN_1679797	NM_001112.2	104	ADARB1	9.218732257	9.440742537	9.367106303	9.465475188	9.967874677	9.749044124	9.851429396	9.710883903	9.268551825	9.355454614	9.451516313	9.347103987
ILMN_1806275	NM_138422.1	113179	ADAT3	7.199804831	7.028200033	7.065626162	7.026357447	7.141632039	7.253999663	7.178759451	7.166529674	7.006949872	7.122781414	7.154150772	7.00965957
ILMN_1698777	NM_020421.2	57143	ADCK1	7.57333438	7.524317605	7.597788882	7.412205687	7.658959776	7.762350809	7.695141971	7.6601628	7.65353945	7.488670048	7.508065715	7.691348512
ILMN_1663132	NM_052853.3	90956	ADCK2	9.682918761	9.593380104	9.543457217	9.485881422	9.609449149	9.692094817	9.548965015	9.4928372	9.618248752	9.633755955	9.70774633	9.71024698
ILMN_1700349	NM_024876.2	79934	ADCK4	7.224508217	7.180165767	7.304693557	7.273612862	7.146845606	7.404295174	7.408191303	7.439362997	7.404823099	7.457332446	7.324844799	7.25966795
ILMN_1761309	NM_174922.3	203054	ADCK5	7.41720189	7.278322142	7.412205687	7.22232737	7.638136121	7.531246543	7.517146538	7.498501402	7.619580278	7.746269764	7.621809397	7.607582578
ILMN_2120555	NM_021116.1	107	ADCY1	9.563369995	9.448815074	9.383008478	9.441771867	8.085491049	8.165313036	8.461727856	8.241802057	7.371469998	7.314715556	7.28118079	7.317323969
ILMN_1742073	NM_021116.1	107	ADCY1	7.666111069	7.62054829	7.743718933	7.917578548	7.022345618	7.043771003	7.156392571	7.109747093	6.81557799	6.983243316	6.81640899	6.732202708
ILMN_1676893	NM_004036.3	109	ADCY3	9.777595932	10.00164745	9.81307105	9.780969477	9.302785356	9.339199976	9.48647747	9.152795907	9.508361896	9.663222741	9.667182877	9.513862978
ILMN_2311674	NM_020983.2	112	ADCY6	7.128738812	7.112896092	6.807479864	7.077053889	7.470351392	7.439113617	7.291057398	7.251281674	7.459311936	7.276718115	7.299360982	7.289871343
ILMN_1685156	NM_020983.2	112	ADCY6	7.433682243	7.640094512	7.46425657	7.597267461	7.954606373	7.6762399	7.488868441	7.803528643	8.008730576	7.955612714	8.03312452	7.798521699
ILMN_1654287	NM_001116.2	115	ADCY9	7.766253926	7.776684372	7.710487559	7.561039677	7.501040199	7.590295113	7.567773589	7.57381606	7.555099844	7.670528791	7.53088618	7.532965216
ILMN_2356786	NM_001119.3	118	ADD1	7.494061934	7.437226906	7.41487716	7.282120983	7.313320234	7.441036054	7.524730536	7.551342976	7.595963828	7.715255737	7.396940372	7.291888069
ILMN_1759252	NM_176801.1	118	ADD1	11.24171865	11.33869739	11.35105903	11.2563119	11.2864694	11.40770539	11.07050472	11.34110847	11.35809951	11.12655284	11.29953602	11.46717961
ILMN_1814526	NM_001121.2	120	ADD3	8.127855589	8.094273024	8.0773525	8.16176527	7.973493036	8.073384318	8.088266708	8.006044385	7.210805746	7.1966395	7.315251023	7.033697198
ILMN_2311278	NM_001121.2	120	ADD3	7.39209499	7.296132489	7.153043262	7.203851084	7.174861783	6.959990344	7.145900567	7.171646192	6.803064259	6.76896899	6.688888102	6.824757672
ILMN_1738604	NM_000671.3	128	ADH5	7.584071061	7.56677863	7.592246972	7.591130344	7.523333773	7.616834047	7.691985634	7.571821649	7.399524032	7.312090617	7.244504649	7.445043824
ILMN_1702858	NM_144650.2	137872	ADHFE1	7.079126332	7.053454588	6.955508101	7.217707658	7.561888195	7.343604136	7.528182933	7.450003689	7.106548284	6.989914429	7.306044368	7.250148692
ILMN_1813975	NM_018269.1	55256	ADI1	8.191603609	8.666922364	8.316068337	8.388579181	8.646393101	8.850719114	8.263100622	8.854792352	8.8687238	8.745117977	9.038928315	8.673154991
ILMN_2096322	NM_015999.2	51094	ADIPOR1	9.585707888	9.580015428	9.417394112	9.64058749	9.407844727	9.50201189	9.607221553	9.537071211	9.778143183	9.880688433	9.904929904	9.929295104
[truncated: 12,651 more rows]

## Sheet: GE data T47D
Normalized gene expression data for T47D
[truncated: 12,334 more rows]

## Sheet: 160 genes up-down-up
160 overlapping genes downregulated in parental cells upon treatment with 100 nM fulvestrant for 24 hours and then upregulated upon development of fulvestrant resistance in all three cell lines
[truncated: 161 more rows]

[truncated: 2 more sheets: RNA seq data HCC1428, 533 genes up-down-up HCC1428]
